# Supplementary material for: Use of hare bone for the manufacture of a Clovis bead
Source: Sci Rep. 2024 Feb 5;14:2937. doi: 10.1038/s41598-024-53390-9 (PMC10844228; doi:10.1038/s41598-024-53390-9)
Supplement: Supplementary file 6 — Supplementary Information 5. [file 41598_2024_53390_MOESM6_ESM.csv]

	m/z	intensity
1	699.966627928177	0
2	699.972958244294	0.00284602161080069
3	699.979288589369	0.00497872756439721
4	699.9856189634	0.00647228540352709
5	699.991949366389	0.00740086267092738
6	699.998279798334	0.00784111006473689
7	700.004610259236	0.00786637024708353
8	700.010940749095	0.00755119501577122
9	700.017271267911	0.00696770938367605
10	700.023601815684	0.00619008089353516
11	700.029932392414	0.00529247708808507
12	700.0362629981	0.00454859028347669
13	700.042593632744	0.00422785437935153
14	700.048924296344	0.0038902853342186
15	700.055254988902	0.00313262060095502
16	700.061585710415	0.00241863788929801
17	700.067916460886	0.00222213922576622
18	700.074247240314	0.00246685967112931
19	700.080578048698	0.00301499102733759
20	700.08690888604	0.00365563010910569
21	700.093239752338	0.00424435335971155
22	700.099570647593	0.00507041789684431
23	700.105901571805	0.00627674590065752
24	700.112232524973	0.0075351003388847
25	700.118563507098	0.00869416167250714
26	700.124894518181	0.00986721324473409
27	700.13122555822	0.0113035649612102
28	700.137556627215	0.012952102536164
29	700.143887725168	0.0141620852514112
30	700.150218852077	0.0147440202852897
31	700.156550007943	0.0153367539008955
32	700.162881192766	0.0164027360032317
33	700.169212406546	0.0176682948863965
34	700.175543649282	0.0187879913033428
35	700.181874920975	0.0194837509551335
36	700.188206221625	0.0196917538415959
37	700.194537551232	0.0194643630662175
38	700.200868909795	0.0187407747256215
39	700.207200297315	0.0180030253638994
40	700.213531713792	0.0175113165700582
41	700.219863159225	0.0173245185353086
42	700.226194633615	0.0175082075417528
43	700.232526136963	0.0177296123867469
44	700.238857669266	0.0176760633556637
45	700.245189230527	0.0176890506675614
46	700.251520820744	0.0179823465498518
47	700.257852439917	0.0184963230391028
48	700.264184088048	0.0190797042523589
49	700.270515765135	0.0197286922727959
50	700.276847471179	0.020637278346797
51	700.28317920618	0.0219709794110607
52	700.289510970137	0.0235027265330773
53	700.295842763051	0.0246606986066468
54	700.302174584922	0.0251942311134735
55	700.308506435749	0.0248004025387938
56	700.314838315533	0.0239777600419467
57	700.321170224273	0.023802683330857
58	700.32750216197	0.024531769617663
59	700.333834128624	0.0258130960138643
60	700.340166124235	0.0266978848222844
61	700.346498148802	0.02682902967994
62	700.352830202326	0.026578972913122
63	700.359162284806	0.0260583476482439
64	700.365494396243	0.0252085474089346
65	700.371826536637	0.0246844149232759
66	700.378158705987	0.0247061940163829
67	700.384490904294	0.0249880858379264
68	700.390823131557	0.0254447119175159
69	700.397155387777	0.0260853805241351
70	700.403487672954	0.0265842211723139
71	700.409819987087	0.0264069501358262
72	700.416152330177	0.0253449848463435
73	700.422484702223	0.0241860475502278
74	700.428817103226	0.023624830484399
75	700.435149533186	0.0233929065654859
76	700.441481992102	0.0236386183991558
77	700.447814479974	0.0242156692305466
78	700.454146996804	0.0245524767854148
79	700.460479542589	0.0242910808165878
80	700.466812117332	0.0233666220851252
81	700.47314472103	0.0220656714708371
82	700.479477353686	0.0205998565779773
83	700.485810015298	0.0190439980707572
84	700.492142705866	0.0178743067908749
85	700.498475425391	0.0174606917227022
86	700.504808173873	0.0171420169596769
87	700.51114095131	0.0166640575337769
88	700.517473757705	0.0161203607279721
89	700.523806593056	0.0154326242354999
90	700.530139457364	0.0145425520614263
91	700.536472350628	0.013487730534303
92	700.542805272848	0.012482070194091
93	700.549138224025	0.0119435388235302
94	700.555471204158	0.011741859799952
95	700.561804213249	0.0113784828052369
96	700.568137251295	0.0110768143015401
97	700.574470318298	0.0107697821886425
98	700.580803414257	0.0105029676684097
99	700.587136539173	0.0107179322828913
100	700.593469693045	0.0113381135972799
101	700.599802875874	0.0119095233415503
102	700.606136087659	0.012092955877286
103	700.612469328401	0.0118922984513237
104	700.618802598099	0.0115729024683184
105	700.625135896753	0.0109448209835859
106	700.631469224364	0.00993252422001368
107	700.637802580931	0.0089593252629438
108	700.644135966455	0.00795146621627446
109	700.650469380935	0.00686147028796609
110	700.656802824372	0.00584189413976039
111	700.663136296765	0.00460768216297482
112	700.669469798114	0.00310031148816163
113	700.67580332842	0.00192316603895095
114	700.682136887682	0.00118384651252596
115	700.688470475901	0.000466524733141366
116	700.694804093075	3.17716587391889e-05
117	700.701137739206	0
118	700.707471414294	0.000344696252412861
119	700.713805118338	0.00120363564421121
120	700.720138851339	0.00200318826120395
121	700.726472613295	0.00219324649775699
122	700.732806404208	0.00220436298070712
123	700.739140224078	0.00235675422139651
124	700.745474072903	0.00248570099360028
125	700.751807950686	0.00257988766955012
126	700.758141857424	0.00276817291180002
127	700.764475793119	0.00300674909756369
128	700.77080975777	0.00328481041317011
129	700.777143751377	0.0035768524910397
130	700.783477773941	0.00416936746963149
131	700.789811825461	0.0050877580331488
132	700.796145905937	0.00597640973366103
133	700.80248001537	0.00659200381711999
134	700.808814153759	0.00664772933640147
135	700.815148321104	0.00634897335501969
136	700.821482517406	0.00622457137075421
137	700.827816742663	0.00604505075293226
138	700.834150996878	0.00553403823854812
139	700.840485280048	0.00490695610245038
140	700.846819592175	0.00437337702639605
141	700.853153933257	0.00410298504488289
142	700.859488303296	0.00416538162779891
143	700.865822702292	0.00405754837358779
144	700.872157130243	0.00345298709588267
145	700.878491587151	0.0026673794037732
146	700.884826073016	0.0019828331304915
147	700.891160587836	0.00147987810881469
148	700.897495131613	0.00117838694533558
149	700.903829704345	0.00101955578323281
150	700.910164306035	0.00122390483127468
151	700.91649893668	0.00143851997189101
152	700.922833596281	0.00130442786250316
153	700.929168284839	0.00119080631933953
154	700.935503002353	0.00114877225062426
155	700.941837748823	0.00105699686619316
156	700.948172524249	0.0008984511806507
157	700.954507328631	0.000661610227694251
158	700.960842161971	0.000609662449226842
159	700.967177024265	0.000824236771065645
160	700.973511915516	0.00151755108332199
161	700.979846835723	0.00270696765885053
162	700.986181784887	0.00387385265258622
163	700.992516763006	0.00462684069027748
164	700.998851770082	0.00527800228144463
165	701.005186806114	0.00628958868176014
166	701.011521871102	0.0077178195207966
167	701.017856965046	0.00903769365185195
168	701.024192087946	0.00972628293558617
169	701.030527239803	0.0097813377363134
170	701.036862420615	0.00993227415876145
171	701.043197630384	0.0104918880956826
172	701.049532869108	0.0111971926193721
173	701.05586813679	0.0117716035988543
174	701.062203433426	0.0119400102097847
175	701.06853875902	0.0117117154399762
176	701.074874113569	0.0112965926836382
177	701.081209497074	0.0109146465983463
178	701.087544909536	0.0107235274319205
179	701.093880350953	0.0107547767207258
180	701.100215821327	0.0112740512711976
181	701.106551320656	0.0120008048988321
182	701.112886848942	0.0120578718012315
183	701.119222406184	0.0118837865786923
184	701.125557992382	0.0127368977936654
185	701.131893607536	0.0148750893407675
186	701.138229251646	0.0176024449370487
187	701.144564924712	0.0205564344086765
188	701.150900626734	0.0239066265531257
189	701.157236357712	0.0279868606042062
190	701.163572117646	0.0328147021766149
191	701.169907906536	0.0373433567001039
192	701.176243724382	0.0407316110827172
193	701.182579571185	0.0429720702157732
194	701.188915446943	0.0441581252764818
195	701.195251351657	0.0450148522052351
196	701.201587285328	0.0460549266016632
197	701.207923247954	0.0470037641827707
198	701.214259239536	0.0475824874587773
199	701.220595260074	0.0473382099723836
200	701.226931309569	0.0459898661512635
201	701.233267388019	0.0435829707790677
202	701.239603495426	0.0405080856994613
203	701.245939631788	0.0378243745142029
204	701.252275797106	0.0360805021454576
205	701.25861199138	0.0348573548358518
206	701.26494821461	0.0336237203751584
207	701.271284466796	0.0325832997139157
208	701.277620747938	0.032082067081257
209	701.283957058036	0.0323709464198161
210	701.29029339709	0.0332355157324952
211	701.2966297651	0.03403808766132
212	701.302966162066	0.0344640918965886
213	701.309302587988	0.0347361877133053
214	701.315639042865	0.035360319490236
215	701.321975526699	0.0372882536910113
216	701.328312039489	0.0401907014191516
217	701.334648581234	0.043028293067132
218	701.340985151935	0.0452323644460731
219	701.347321751593	0.0467258057726886
220	701.353658380206	0.0478134530103007
221	701.359995037775	0.048485208635302
222	701.3663317243	0.0488644134028241
223	701.372668439781	0.0493335676023856
224	701.379005184217	0.0493877147362669
225	701.38534195761	0.0488701793609933
226	701.391678759958	0.0482727225535878
227	701.398015591262	0.0477977039218119
228	701.404352451523	0.0474752050752221
229	701.410689340739	0.0473100514003117
230	701.417026258911	0.0468808868555514
231	701.423363206039	0.0456786730546019
232	701.429700182122	0.0435990238240579
233	701.436037187161	0.0410944703244093
234	701.442374221157	0.0387141589412082
235	701.448711284108	0.0366327138320154
236	701.455048376015	0.0343243983040689
237	701.461385496877	0.0314769609830544
238	701.467722646696	0.0283935176399526
239	701.47405982547	0.0255758035432646
240	701.480397033201	0.0230374452164848
241	701.486734269887	0.0207049923238821
242	701.493071535528	0.0189489059417411
243	701.499408830126	0.0175664627819524
244	701.505746153679	0.015977656495491
245	701.512083506188	0.0148818692508406
246	701.518420887653	0.0144634648173636
247	701.524758298074	0.0141052650589061
248	701.53109573745	0.0137038815231483
249	701.537433205783	0.0132275320692983
250	701.543770703071	0.0127169153550815
251	701.550108229314	0.0124891705887701
252	701.556445784514	0.0125403077504897
253	701.562783368669	0.0126224262308441
254	701.56912098178	0.0127409654497647
255	701.575458623847	0.0127998479411431
256	701.581796294869	0.0126459835627957
257	701.588133994847	0.012492609377246
258	701.594471723781	0.0124201267513254
259	701.600809481671	0.0120948971290363
260	701.607147268516	0.0114244064862119
261	701.613485084317	0.010673217052255
262	701.619822929074	0.010282284717602
263	701.626160802786	0.00996282294936709
264	701.632498705454	0.00922565236797034
265	701.638836637079	0.00827358995269114
266	701.645174597658	0.00746628564044957
267	701.651512587193	0.00698137756709391
268	701.657850605684	0.0069502472577867
269	701.664188653131	0.00708259971520044
270	701.670526729533	0.00712761411005196
271	701.676864834891	0.00738369821444379
272	701.683202969204	0.00785917744911338
273	701.689541132473	0.00813013018083816
274	701.695879324698	0.00807932005978083
275	701.702217545879	0.00774819660298099
276	701.708555796015	0.00721378035410405
277	701.714894075106	0.00681554967930464
278	701.721232383154	0.00648616005065218
279	701.727570720157	0.00602346259575379
280	701.733909086116	0.00567648931051265
281	701.74024748103	0.00574269398422089
282	701.7465859049	0.00613092040388025
283	701.752924357725	0.00619092578232302
284	701.759262839507	0.00559150099564548
285	701.765601350243	0.00477257745088903
286	701.771939889935	0.00404635147716172
287	701.778278458583	0.00365192647988359
288	701.784617056187	0.00365192910352134
289	701.790955682746	0.00360884912062781
290	701.79729433826	0.0033374213122181
291	701.803633022731	0.0033450141873819
292	701.809971736156	0.00338259336533926
293	701.816310478538	0.00307896008271574
294	701.822649249874	0.00276350806351454
295	701.828988050167	0.00259835701413479
296	701.835326879415	0.00249422412667048
297	701.841665737618	0.00251334685229
298	701.848004624777	0.00288152611155185
299	701.854343540892	0.00350055360253657
300	701.860682485962	0.00431165020145673
301	701.867021459988	0.00536226404861325
302	701.873360462969	0.00638376341637987
303	701.879699494906	0.00713136194887384
304	701.886038555798	0.00745976815921455
305	701.892377645646	0.00734988726482416
306	701.898716764449	0.00701721865323262
307	701.905055912207	0.0068535037314672
308	701.911395088921	0.00683059030229816
309	701.917734294591	0.00674197959457918
310	701.924073529217	0.00653329416568757
311	701.930412792797	0.00631716235384468
312	701.936752085333	0.00603844781253232
313	701.943091406825	0.00587097288347932
314	701.949430757272	0.00594231706899128
315	701.955770136674	0.00583832322800545
316	701.962109545032	0.00566855367094299
317	701.968448982346	0.00586874995630027
318	701.974788448615	0.00644487902034368
319	701.981127943839	0.00684234914955548
320	701.987467468019	0.00718323604460094
321	701.993807021154	0.00768264650623092
322	702.000146603244	0.00824295704046056
323	702.00648621429	0.00874169346741591
324	702.012825854292	0.00902493132265978
325	702.019165523249	0.00896976211674449
326	702.025505221161	0.00849500262757025
327	702.031844948029	0.00798580895558479
328	702.038184703852	0.00768245089393714
329	702.04452448863	0.00728266375165986
330	702.050864302364	0.00669809742960076
331	702.057204145053	0.00628622163463786
332	702.063544016698	0.00634773213347974
333	702.069883917298	0.00689209715985777
334	702.076223846853	0.0079268091515316
335	702.082563805364	0.0093153675471312
336	702.08890379283	0.0110920610635329
337	702.095243809251	0.0128775936477658
338	702.101583854629	0.0143266215115945
339	702.107923928961	0.0156535846225683
340	702.114264032248	0.0171869265328818
341	702.120604164491	0.0189638388447658
342	702.126944325689	0.0208910422152229
343	702.133284515843	0.022802735650471
344	702.139624734951	0.0243620260625908
345	702.145964983016	0.0254385526648483
346	702.152305260035	0.0262077553965994
347	702.15864556601	0.0268649414561008
348	702.16498590094	0.0274554483782129
349	702.171326264826	0.0279823153506375
350	702.177666657667	0.0287581346830714
351	702.184007079462	0.0297531880589389
352	702.190347530214	0.0306743828303695
353	702.19668800992	0.0314794495862113
354	702.203028518582	0.0321482371301483
355	702.209369056199	0.0324301024982203
356	702.215709622772	0.0323314628849918
357	702.222050218299	0.031610515571278
358	702.228390842782	0.0303264698357
359	702.23473149622	0.029028395956152
360	702.241072178614	0.0279998292244337
361	702.247412889963	0.027184843979129
362	702.253753630266	0.0266115654549304
363	702.260094399526	0.0262612960184073
364	702.26643519774	0.0257825879988062
365	702.27277602491	0.0251005019000559
366	702.279116881035	0.0242478229516321
367	702.285457766115	0.023491118143784
368	702.29179868015	0.0233111497877061
369	702.298139623141	0.0234015666690033
370	702.304480595086	0.0235354199402419
371	702.310821595987	0.0239615281828284
372	702.317162625843	0.0248538124059198
373	702.323503684655	0.0260657336225517
374	702.329844772421	0.0270619388217683
375	702.336185889143	0.0279179016771966
376	702.34252703482	0.0291641602860083
377	702.348868209452	0.0307847482155364
378	702.355209413039	0.0323863774905752
379	702.361550645582	0.0339244987234287
380	702.367891907079	0.0356413091581788
381	702.374233197532	0.0376194265467154
382	702.38057451694	0.0395852842933037
383	702.386915865303	0.0411292332117841
384	702.393257242621	0.0418138945011402
385	702.399598648894	0.0416544882090829
386	702.405940084123	0.0410059226531783
387	702.412281548306	0.0403687990360118
388	702.418623041445	0.0395748740736315
389	702.424964563538	0.0381698388106452
390	702.431306114588	0.0365110784209214
391	702.437647694591	0.0351947077203057
392	702.44398930355	0.0340528712369595
393	702.450330941465	0.0328943504829045
394	702.456672608334	0.0316922701464706
395	702.463014304158	0.0305509363168336
396	702.469356028938	0.0296052923171076
397	702.475697782672	0.0287949759369752
398	702.482039565362	0.0276423488372459
399	702.488381377007	0.026183602190912
400	702.494723217607	0.0249498996824961
401	702.501065087161	0.0239611353275847
402	702.507406985671	0.022756746301727
403	702.513748913137	0.0212444023711513
404	702.520090869556	0.0194589534418157
405	702.526432854932	0.0177095516281157
406	702.532774869262	0.0163754946589325
407	702.539116912547	0.0152461013925409
408	702.545458984787	0.0136413905619643
409	702.551801085982	0.0116625239000052
410	702.558143216133	0.0100624234427942
411	702.564485375238	0.0092184632062042
412	702.570827563298	0.00879124403290902
413	702.577169780313	0.00855883152460806
414	702.583512026283	0.0084956865340357
415	702.589854301209	0.00844487026355219
416	702.596196605089	0.00846655744037762
417	702.602538937924	0.00852316444121095
418	702.608881299714	0.00838325107524783
419	702.615223690459	0.00819172639554364
420	702.62156611016	0.00820875599651032
421	702.627908558815	0.008366090069877
422	702.634251036425	0.00848278959155965
423	702.64059354299	0.00836949830881807
424	702.64693607851	0.00798706370704236
425	702.653278642985	0.00751938285855837
426	702.659621236415	0.00705660750493625
427	702.6659638588	0.00645386048728323
428	702.67230651014	0.00567539683086478
429	702.678649190435	0.00515648570288433
430	702.684991899685	0.00510033921626639
431	702.691334637889	0.00531416105942351
432	702.697677405048	0.00563760912320888
433	702.704020201163	0.0061591411501125
434	702.710363026232	0.0069214655582537
435	702.716705880257	0.00780045670488004
436	702.723048763236	0.00849294713629122
437	702.72939167517	0.00877168155193101
438	702.735734616059	0.00888700277865063
439	702.742077585903	0.00911442562327593
440	702.748420584702	0.00926659607179968
441	702.754763612455	0.00907688446384522
442	702.761106669164	0.00844688814839708
443	702.767449754827	0.00739187476488019
444	702.773792869445	0.00623504441118055
445	702.780136013019	0.00511592759913521
446	702.786479185546	0.00393123087595728
447	702.792822387029	0.00289563549009346
448	702.799165617467	0.00205719369837539
449	702.805508876859	0.00129153968452228
450	702.811852165207	0.000593073064489867
451	702.818195482509	0.000141732599435964
452	702.824538828766	0
453	702.830882203978	7.9672921751313e-05
454	702.837225608144	0.000363542046787895
455	702.843569041266	0.000925030067844769
456	702.849912503342	0.00151427216320929
457	702.856255994373	0.00198353867907159
458	702.862599514359	0.00258121277892852
459	702.8689430633	0.00321704589409618
460	702.875286641195	0.00359492357953935
461	702.881630248046	0.00366850747648148
462	702.88797388385	0.00342227572889926
463	702.89431754861	0.00314242508100818
464	702.900661242325	0.00315377924384455
465	702.907004964994	0.00315301175897095
466	702.913348716618	0.00303510467499574
467	702.919692497197	0.00301360988785664
468	702.926036306731	0.00295869483306886
469	702.932380145219	0.00276484471016677
470	702.938724012663	0.00264768977654391
471	702.94506790906	0.00292922446090869
472	702.951411834413	0.00340011855679414
473	702.957755788721	0.00383367115594104
474	702.964099771982	0.00420876420533544
475	702.970443784199	0.00464944369981642
476	702.976787825371	0.00531838537263895
477	702.983131895497	0.00615221765597071
478	702.989475994578	0.00695703576770933
479	702.995820122613	0.00736895175117556
480	703.002164279604	0.00740329870768354
481	703.008508465549	0.00730957323371354
482	703.014852680448	0.00700263713948946
483	703.021196924303	0.00660275630078005
484	703.027541197112	0.00626579534050563
485	703.033885498876	0.00590326405250404
486	703.040229829594	0.00584659801427075
487	703.046574189267	0.00631606425684502
488	703.052918577895	0.0071144778351284
489	703.059262995478	0.00775711248865009
490	703.065607442015	0.00822482307480821
491	703.071951917506	0.00870977112587148
492	703.078296421953	0.00921198704558522
493	703.084640955354	0.00979021901678187
494	703.090985517709	0.0103758398831112
495	703.09733010902	0.0110196454496014
496	703.103674729285	0.0119883023502868
497	703.110019378504	0.0132429551970482
498	703.116364056679	0.01444336356426
499	703.122708763807	0.0153303198300485
500	703.129053499891	0.0164522172056059
501	703.135398264929	0.0181131920524316
502	703.141743058921	0.0199041575384209
503	703.148087881868	0.0216341901495669
504	703.15443273377	0.0236576232107367
505	703.160777614627	0.0262832892425737
506	703.167122524438	0.0293778091663606
507	703.173467463203	0.0320837726679111
508	703.179812430923	0.0338793001204809
509	703.186157427598	0.035028787397998
510	703.192502453227	0.0359937379549598
511	703.198847507811	0.0367689592280673
512	703.205192591349	0.0371458528258371
513	703.211537703842	0.0370406048166794
514	703.217882845289	0.036567588603513
515	703.224228015691	0.0360614996671309
516	703.230573215048	0.0358840556933465
517	703.236918443358	0.0357128262496916
518	703.243263700624	0.0350662363115183
519	703.249608986844	0.0341223780973318
520	703.255954302019	0.0333582527280176
521	703.262299646148	0.0329885051048849
522	703.268645019232	0.0330106959807943
523	703.27499042127	0.0336320929293995
524	703.281335852262	0.0348546405438582
525	703.287681312209	0.036162301530936
526	703.294026801111	0.037097599161234
527	703.300372318967	0.0374007922279698
528	703.306717865778	0.0376747918458044
529	703.313063441543	0.0383676498902065
530	703.319409046262	0.0390658115269809
531	703.325754679936	0.0396124683842093
532	703.332100342564	0.0404325461182424
533	703.338446034147	0.0418815888851201
534	703.344791754684	0.0438077464859966
535	703.351137504176	0.0457550551363879
536	703.357483282623	0.0472342830648619
537	703.363829090023	0.0476275655018743
538	703.370174926378	0.0471742252856332
539	703.376520791688	0.0463395805782082
540	703.382866685952	0.0453175601733838
541	703.38921260917	0.0444654312436835
542	703.395558561343	0.0439119776404704
543	703.40190454247	0.0432614173183938
544	703.408250552552	0.0419394897998837
545	703.414596591587	0.0401324409258951
546	703.420942659578	0.0383743721015344
547	703.427288756522	0.0367861487317154
548	703.433634882422	0.0356206775843838
549	703.439981037275	0.0346398306327468
550	703.446327221083	0.0336711923675417
551	703.452673433845	0.0328843911608929
552	703.459019675562	0.0326058472046805
553	703.465365946233	0.0326306780163805
554	703.471712245858	0.0324795047402942
555	703.478058574438	0.0317945011816293
556	703.484404931972	0.0306303959160638
557	703.49075131846	0.0288531016762873
558	703.497097733903	0.0266912764574449
559	703.5034441783	0.0247776766194306
560	703.509790651652	0.0232877197799902
561	703.516137153958	0.022026354152183
562	703.522483685218	0.020846639840178
563	703.528830245432	0.019539322318547
564	703.535176834601	0.0180881570940912
565	703.541523452724	0.0168026442641029
566	703.547870099801	0.0156730298843489
567	703.554216775833	0.014632371478878
568	703.560563480819	0.0137564055684087
569	703.566910214759	0.0130390252047414
570	703.573256977654	0.0124969255681377
571	703.579603769502	0.0120160036024219
572	703.585950590305	0.0116275770457867
573	703.592297440063	0.011517481733415
574	703.598644318774	0.0115446733368774
575	703.60499122644	0.0115831366636006
576	703.61133816306	0.012035213860975
577	703.617685128635	0.0126122317593377
578	703.624032123163	0.013095986664971
579	703.630379146646	0.0139192356083121
580	703.636726199083	0.0147687624462008
581	703.643073280475	0.0152739012680607
582	703.64942039082	0.0152250317618789
583	703.65576753012	0.0144601546080588
584	703.662114698374	0.0130836633704965
585	703.668461895582	0.0114780645898254
586	703.674809121745	0.00981360140179802
587	703.681156376861	0.00832208201221302
588	703.687503660932	0.00715851421863027
589	703.693850973957	0.00623578367390022
590	703.700198315937	0.00514728482881393
591	703.70654568687	0.00383115350431909
592	703.712893086758	0.00260544757884873
593	703.7192405156	0.00215639196707834
594	703.725587973395	0.00253726445588844
595	703.731935460146	0.00338103125241431
596	703.73828297585	0.00438651187835562
597	703.744630520508	0.00512465543863511
598	703.750978094121	0.00542183952598741
599	703.757325696688	0.00559079292105015
600	703.763673328209	0.00577445363180032
601	703.770020988684	0.00598085124421572
602	703.776368678113	0.00595654364007391
603	703.782716396496	0.00574706832606603
604	703.789064143834	0.00546821355363792
605	703.795411920126	0.00520972027997808
606	703.801759725372	0.00513748386591837
607	703.808107559571	0.00531532178237174
608	703.814455422725	0.00559307137912178
609	703.820803314833	0.00570629273745345
610	703.827151235895	0.00553646789210981
611	703.833499185912	0.00522934349581019
612	703.839847164882	0.0053125552552651
613	703.846195172807	0.00613105213352035
614	703.852543209685	0.00732000041926545
615	703.858891275518	0.00824881997633126
616	703.865239370304	0.00884096963864084
617	703.871587494045	0.00951483379236166
618	703.87793564674	0.0102055617140484
619	703.884283828389	0.0106375665643552
620	703.890632038992	0.0111504761381998
621	703.896980278549	0.0125107127733379
622	703.90332854706	0.0147288985284552
623	703.909676844525	0.0174363067230289
624	703.916025170944	0.0201068759085466
625	703.922373526317	0.0225556386897811
626	703.928721910644	0.024902384302367
627	703.935070323925	0.0269609512158947
628	703.941418766161	0.0283842765484043
629	703.94776723735	0.0293059243701509
630	703.954115737493	0.0300581686489456
631	703.96046426659	0.0306366326213895
632	703.966812824642	0.0309532321511732
633	703.973161411647	0.0309584675334099
634	703.979510027606	0.0305206793253761
635	703.985858672519	0.0298367463097068
636	703.992207346387	0.0287609523842668
637	703.998556049208	0.0272896886230693
638	704.004904780983	0.0258157002753993
639	704.011253541712	0.0246017932747018
640	704.017602331395	0.0237949124658748
641	704.023951150032	0.0235599320159521
642	704.030299997623	0.0234175336159695
643	704.036648874168	0.0235080826389106
644	704.042997779667	0.0239694832690045
645	704.04934671412	0.0246802917269369
646	704.055695677527	0.0255697873790164
647	704.062044669887	0.0264016826696252
648	704.068393691202	0.0269357440926067
649	704.074742741471	0.0273654773149493
650	704.081091820693	0.027758083386312
651	704.08744092887	0.0277770183657894
652	704.093790066	0.0273103772776502
653	704.100139232084	0.0269375898741841
654	704.106488427122	0.026619725221828
655	704.112837651114	0.0262518444398569
656	704.11918690406	0.0257932571515523
657	704.12553618596	0.0256539214855735
658	704.131885496814	0.0261253969554064
659	704.138234836621	0.0266600038112746
660	704.144584205383	0.0266547760577387
661	704.150933603098	0.0266875547505541
662	704.157283029767	0.0274644955586498
663	704.16363248539	0.0296160333779925
664	704.169981969967	0.0324399974141678
665	704.176331483498	0.0352528772897509
666	704.182681025982	0.0375587484051936
667	704.18903059742	0.0392996147794503
668	704.195380197813	0.0406829395156129
669	704.201729827159	0.04172100323124
670	704.208079485459	0.0423922669067573
671	704.214429172713	0.0427909783700931
672	704.22077888892	0.0431291240128256
673	704.227128634081	0.0431717373156167
674	704.233478408197	0.0425264162129493
675	704.239828211266	0.041937078176163
676	704.246178043288	0.0417211275008143
677	704.252527904265	0.0412979955746569
678	704.258877794195	0.0406529630093383
679	704.265227713079	0.040142829321835
680	704.271577660917	0.0397838311057807
681	704.277927637709	0.0394302280867317
682	704.284277643454	0.0392084035400479
683	704.290627678153	0.0399178127396997
684	704.296977741806	0.0415079661170926
685	704.303327834413	0.0433514031459338
686	704.309677955974	0.0451328558114462
687	704.316028106488	0.0471034562501894
688	704.322378285956	0.0497528789149153
689	704.328728494377	0.0533958896520219
690	704.335078731753	0.0572917516080796
691	704.341428998082	0.0604613151757117
692	704.347779293365	0.0628356149500108
693	704.354129617602	0.0646693621025724
694	704.360479970792	0.0662252315687458
695	704.366830352936	0.0677060484114731
696	704.373180764034	0.068356940106765
697	704.379531204085	0.0677134614966304
698	704.38588167309	0.0661416838065999
699	704.392232171049	0.0640905043255261
700	704.398582697962	0.0613321466883437
701	704.404933253828	0.0579782104740182
702	704.411283838648	0.0553492397297186
703	704.417634452422	0.0538838120810278
704	704.423985095149	0.0525743398188561
705	704.43033576683	0.0507794419713266
706	704.436686467464	0.0489900499031287
707	704.443037197053	0.0476139810977808
708	704.449387955595	0.0467891226493629
709	704.45573874309	0.046171666566385
710	704.462089559539	0.0447872711963612
711	704.468440404942	0.0425524531602049
712	704.474791279299	0.0409720459394381
713	704.481142182609	0.0406719145457386
714	704.487493114872	0.0406721135941391
715	704.49384407609	0.0402477314861727
716	704.500195066261	0.0394470279645774
717	704.506546085385	0.0383172142668778
718	704.512897133464	0.0369324015564085
719	704.519248210495	0.0358105636358023
720	704.525599316481	0.0351961078255287
721	704.531950451419	0.0353397877518167
722	704.538301615312	0.0360411343815066
723	704.544652808158	0.036432847875335
724	704.551004029958	0.0363384627441235
725	704.557355280711	0.035960447557699
726	704.563706560418	0.0354178344032813
727	704.570057869078	0.0346906347546001
728	704.576409206692	0.0338447689290638
729	704.58276057326	0.0328527021092689
730	704.589111968781	0.0316219607058242
731	704.595463393256	0.0303651088231956
732	704.601814846684	0.0297428998411663
733	704.608166329066	0.0294294237425707
734	704.614517840401	0.0285844603792688
735	704.62086938069	0.0274165464617362
736	704.627220949932	0.0264810205019087
737	704.633572548127	0.0256742306392423
738	704.639924175277	0.025090510302913
739	704.64627583138	0.0247633555909175
740	704.652627516436	0.0244932038219136
741	704.658979230446	0.0243161034073492
742	704.665330973409	0.0241914446327342
743	704.671682745326	0.0239064303686728
744	704.678034546196	0.0232935974138425
745	704.68438637602	0.0224430567539533
746	704.690738234797	0.0216734372560492
747	704.697090122528	0.0210564816172006
748	704.703442039213	0.0203345718378253
749	704.70979398485	0.0192323575276237
750	704.716145959441	0.0180448619463756
751	704.722497962986	0.0171644882705328
752	704.728849995484	0.0166457880940773
753	704.735202056935	0.0162685791702324
754	704.74155414734	0.0159593308468216
755	704.747906266699	0.0161143348034251
756	704.75425841501	0.0167710251654727
757	704.760610592275	0.0174084090614217
758	704.766962798494	0.0179511552924967
759	704.773315033666	0.0183927794850876
760	704.779667297792	0.0189539249901768
761	704.786019590871	0.0198962752785201
762	704.792371912903	0.0208233427465966
763	704.798724263889	0.0211516033639123
764	704.805076643828	0.0208920142768455
765	704.81142905272	0.0204164277827395
766	704.817781490566	0.0198478903372816
767	704.824133957365	0.0191985828757664
768	704.830486453118	0.0185153336185006
769	704.836838977824	0.0179331021599642
770	704.843191531483	0.0174454375528335
771	704.849544114096	0.0168981478059649
772	704.855896725662	0.016358375222137
773	704.862249366182	0.0160598229072262
774	704.868602035654	0.015929872902805
775	704.87495473408	0.015886198668762
776	704.88130746146	0.0159557880551871
777	704.887660217793	0.0160233905687104
778	704.894013003079	0.0162087326743005
779	704.900365817318	0.0167331193205042
780	704.906718660511	0.0177195715658921
781	704.913071532657	0.0188759819932886
782	704.919424433757	0.0198316479391708
783	704.92577736381	0.0207397995095531
784	704.932130322816	0.0216666154751697
785	704.938483310775	0.0224176263561684
786	704.944836327687	0.0231549557012349
787	704.951189373553	0.0242702141742307
788	704.957542448373	0.0254617215752461
789	704.963895552145	0.0261484969248052
790	704.970248684871	0.0261590491426533
791	704.97660184655	0.0259910828834785
792	704.982955037182	0.0260326786904197
793	704.989308256767	0.0263061005532254
794	704.995661505306	0.0264777266347673
795	705.002014782798	0.0263584448309438
796	705.008368089244	0.0263469902199627
797	705.014721424642	0.0263624578947405
798	705.021074788994	0.0262672599029545
799	705.027428182299	0.0262064863004915
800	705.033781604558	0.0261541393549685
801	705.040135055769	0.0260648789011294
802	705.046488535933	0.0259386786872746
803	705.052842045052	0.0256587374702317
804	705.059195583123	0.0252539002338761
805	705.065549150147	0.0249600909714899
806	705.071902746125	0.0247985135636734
807	705.078256371055	0.02450569198702
808	705.084610024939	0.0240283808110297
809	705.090963707776	0.0241942763037785
810	705.097317419567	0.0256077468869523
811	705.10367116031	0.0279375702017709
812	705.110024930006	0.030306460256534
813	705.116378728657	0.0326717461428058
814	705.12273255626	0.0352736678381981
815	705.129086412816	0.0379320274638561
816	705.135440298325	0.041035082275663
817	705.141794212787	0.044247380350486
818	705.148148156203	0.0469118784634515
819	705.154502128572	0.0490978466087774
820	705.160856129894	0.0507080753658227
821	705.167210160169	0.0516930709148785
822	705.173564219397	0.0519388664916081
823	705.179918307578	0.0513904088361327
824	705.186272424713	0.0504017139701404
825	705.1926265708	0.0491361583154353
826	705.198980745841	0.0475714460487851
827	705.205334949835	0.0460633707155688
828	705.211689182781	0.0452319492133328
829	705.218043444681	0.0452377150871519
830	705.224397735534	0.0453340830832487
831	705.230752055341	0.0448240884257528
832	705.2371064041	0.0439666456822496
833	705.243460781812	0.0435055793444927
834	705.249815188477	0.0435263869207398
835	705.256169624096	0.0434656916438658
836	705.262524088667	0.0430524183961375
837	705.268878582192	0.0422407502819568
838	705.275233104669	0.041433335818569
839	705.2815876561	0.0410265715908734
840	705.287942236484	0.0407985615094046
841	705.294296845821	0.0408004095635812
842	705.30065148411	0.04111894937694
843	705.307006151353	0.0418046563532416
844	705.313360847549	0.0431187193085819
845	705.319715572698	0.0452235071383667
846	705.3260703268	0.0477756022751706
847	705.332425109855	0.0500059787821187
848	705.338779921863	0.0515484474316977
849	705.345134762824	0.0523178487895369
850	705.351489632738	0.0523329763015552
851	705.357844531604	0.0522310015048026
852	705.364199459424	0.0524103937673431
853	705.370554416197	0.0522829010330118
854	705.376909401923	0.0514416489477205
855	705.383264416602	0.0498499022157715
856	705.389619460234	0.0480012631739107
857	705.395974532818	0.0471503691595004
858	705.402329634356	0.0478429360572837
859	705.408684764847	0.0497107714436992
860	705.415039924291	0.0520697421368684
861	705.421395112687	0.054424675908625
862	705.427750330037	0.0568724511908334
863	705.43410557634	0.0602290928950247
864	705.440460851595	0.0649721156452441
865	705.446816155803	0.0704748282520057
866	705.453171488964	0.0760508010677518
867	705.459526851079	0.0814497653035293
868	705.465882242146	0.086148278055223
869	705.472237662166	0.0893633516977706
870	705.478593111139	0.090906235057426
871	705.484948589065	0.0915177772722105
872	705.491304095944	0.0910486297856849
873	705.497659631776	0.0892328215421952
874	705.50401519656	0.0863704984327927
875	705.510370790298	0.0826212308377171
876	705.516726412988	0.0785409405672378
877	705.523082064631	0.0743328839451948
878	705.529437745227	0.069658425625125
879	705.535793454776	0.0642778408885711
880	705.542149193278	0.0581424514718681
881	705.548504960733	0.0521182890323027
882	705.55486075714	0.0472382290867039
883	705.5612165825	0.0437799109505395
884	705.567572436814	0.0413823098121278
885	705.57392832008	0.0395782877428353
886	705.580284232299	0.0381978061053356
887	705.58664017347	0.036976451191688
888	705.592996143595	0.0353499527607777
889	705.599352142672	0.0332706621053188
890	705.605708170703	0.0312862502332039
891	705.612064227686	0.0298668620549578
892	705.618420313622	0.0286851611148091
893	705.62477642851	0.0274873788233993
894	705.631132572351	0.026259359162056
895	705.637488745146	0.0249644649598467
896	705.643844946893	0.0234890733513227
897	705.650201177593	0.0217463257244543
898	705.656557437245	0.0202585596313343
899	705.662913725851	0.0193935944852589
900	705.669270043409	0.018795288875082
901	705.67562638992	0.0182989834443538
902	705.681982765383	0.0179311029908406
903	705.6883391698	0.0174884636804629
904	705.694695603169	0.0169084411225002
905	705.701052065491	0.0163736933646998
906	705.707408556766	0.0160717777367416
907	705.713765076993	0.0159541864242698
908	705.720121626173	0.0159742594955956
909	705.726478204306	0.0162281454956878
910	705.732834811392	0.0168400239661598
911	705.73919144743	0.0174522499024812
912	705.745548112421	0.0177250980236151
913	705.751904806365	0.0177809979447949
914	705.758261529261	0.0181003417030345
915	705.764618281111	0.0184505214760082
916	705.770975061912	0.018627273106809
917	705.777331871667	0.0190555615834703
918	705.783688710374	0.0197651631016597
919	705.790045578034	0.0199815052589802
920	705.796402474647	0.0192087873993811
921	705.802759400212	0.0181671909892615
922	705.80911635473	0.0175407956725825
923	705.8154733382	0.0169448067764967
924	705.821830350624	0.0161238194560999
925	705.828187392	0.0152048878303496
926	705.834544462328	0.01399827177435
927	705.84090156161	0.0124252592978371
928	705.847258689844	0.0108017236192954
929	705.85361584703	0.00928311946845838
930	705.859973033169	0.00794381233804478
931	705.866330248261	0.00708374590087157
932	705.872687492305	0.00715081458874022
933	705.879044765303	0.0080344596102404
934	705.885402067252	0.00926777677785443
935	705.891759398154	0.0106366119442517
936	705.89811675801	0.0122768762575003
937	705.904474146817	0.0140878600188455
938	705.910831564577	0.0157499845457775
939	705.91718901129	0.0171649029148434
940	705.923546486955	0.0186653372337508
941	705.929903991573	0.0205515976317077
942	705.936261525143	0.0224639067714433
943	705.942619087666	0.0240543172308376
944	705.948976679142	0.0250766698391995
945	705.95533429957	0.0251772839952526
946	705.961691948951	0.0245334571516484
947	705.968049627284	0.0235378369295422
948	705.97440733457	0.0221418047967223
949	705.980765070808	0.020430655885183
950	705.987122835999	0.0189294156613125
951	705.993480630142	0.0179258002328902
952	705.999838453238	0.0174007793500198
953	706.006196305287	0.0167716861277267
954	706.012554186288	0.0158242145018034
955	706.018912096242	0.015170897987546
956	706.025270035148	0.0149107752167368
957	706.031628003006	0.0147304116522414
958	706.037985999817	0.014545864085142
959	706.044344025581	0.0145338933290427
960	706.050702080297	0.014740852702958
961	706.057060163966	0.0152618422351186
962	706.063418276586	0.0159644314231705
963	706.06977641816	0.0167842176834067
964	706.076134588686	0.0172802618967929
965	706.082492788165	0.0177334888412054
966	706.088851016596	0.0188351231615978
967	706.095209273979	0.0202827639747112
968	706.101567560315	0.0220039817929356
969	706.107925875604	0.0240456831578608
970	706.114284219844	0.0265182150884049
971	706.120642593038	0.0296699164030894
972	706.127000995183	0.0335135214809806
973	706.133359426281	0.0372591696183966
974	706.139717886332	0.0409563444397208
975	706.146076375335	0.0448779411355393
976	706.15243489329	0.0491930979272501
977	706.158793440198	0.0538418156167167
978	706.165152016059	0.058069914576531
979	706.171510620871	0.0617141098117384
980	706.177869254636	0.0648037192734259
981	706.184227917354	0.0672021338738074
982	706.190586609024	0.0688711178791454
983	706.196945329646	0.0699713255594425
984	706.20330407922	0.0703983952649031
985	706.209662857748	0.0703140552570401
986	706.216021665227	0.0694991064167941
987	706.222380501659	0.0677829954200781
988	706.228739367043	0.0654651317157465
989	706.235098261379	0.0623218344574071
990	706.241457184669	0.058725888398966
991	706.24781613691	0.0549902894981351
992	706.254175118103	0.0511871855737272
993	706.260534128249	0.0475980384841891
994	706.266893167347	0.0446644943853695
995	706.273252235398	0.0425678375784626
996	706.279611332401	0.0414706170081944
997	706.285970458356	0.0406192853843456
998	706.292329613264	0.0393906544857483
999	706.298688797124	0.0382240430824684
1000	706.305048009936	0.0373791262889182
1001	706.311407251701	0.0372228109979263
1002	706.317766522418	0.0380471845643976
1003	706.324125822087	0.0392576527062564
1004	706.330485150708	0.040276264080029
1005	706.336844508282	0.041211720558506
1006	706.343203894808	0.0421018845173172
1007	706.349563310286	0.0427942266917874
1008	706.355922754717	0.0429053892380125
1009	706.3622822281	0.0424235097077944
1010	706.368641730435	0.0421198182047513
1011	706.375001261722	0.0424144597354018
1012	706.381360821962	0.0430559018293129
1013	706.387720411154	0.043438810378671
1014	706.394080029298	0.0432879746893615
1015	706.400439676395	0.042870809585353
1016	706.406799352443	0.0424099092130982
1017	706.413159057444	0.042061237151383
1018	706.419518791397	0.0418613890721961
1019	706.425878554303	0.041771564474796
1020	706.43223834616	0.042228131120609
1021	706.43859816697	0.0436174445685923
1022	706.444958016732	0.0456002719412578
1023	706.451317895446	0.0478231824218791
1024	706.457677803113	0.0500640896594623
1025	706.464037739731	0.0521029423469041
1026	706.470397705302	0.0539579962559906
1027	706.476757699825	0.0552884367494806
1028	706.4831177233	0.0559904011419183
1029	706.489477775728	0.0561482403319318
1030	706.495837857108	0.0555494832808238
1031	706.502197967439	0.0542079421661319
1032	706.508558106723	0.052325265219648
1033	706.514918274959	0.049770216584548
1034	706.521278472147	0.0466871252575978
1035	706.527638698288	0.043499983702688
1036	706.53399895338	0.0403512572311636
1037	706.540359237425	0.0373607066905765
1038	706.546719550421	0.0340652812869042
1039	706.553079892371	0.0306393382338981
1040	706.559440263272	0.0281533893699481
1041	706.565800663125	0.0268628051558408
1042	706.57216109193	0.0261135170165641
1043	706.578521549688	0.0254647728589495
1044	706.584882036397	0.0245026724981967
1045	706.591242552059	0.0234879057910332
1046	706.597603096673	0.0228891073760594
1047	706.603963670239	0.0223269792433073
1048	706.610324272757	0.0215365355851257
1049	706.616684904227	0.0203465125178237
1050	706.623045564649	0.0187217792059209
1051	706.629406254023	0.0172571170932242
1052	706.63576697235	0.0163738959723806
1053	706.642127719628	0.0155030509533326
1054	706.648488495858	0.0144927437300885
1055	706.654849301041	0.0135700421237913
1056	706.661210135175	0.0125883861459868
1057	706.667570998262	0.0117370488143481
1058	706.673931890301	0.010984475014413
1059	706.680292811291	0.0104725339502317
1060	706.686653761234	0.0106676522404604
1061	706.693014740129	0.0115131476310452
1062	706.699375747976	0.0124090329805431
1063	706.705736784775	0.01301432316394
1064	706.712097850526	0.0133847306807443
1065	706.718458945229	0.0139392129693797
1066	706.724820068883	0.0147407256085073
1067	706.73118122149	0.0153943409882755
1068	706.737542403049	0.0156716550919847
1069	706.74390361356	0.0153533306017224
1070	706.750264853023	0.0145556906830762
1071	706.756626121438	0.0135084787028404
1072	706.762987418805	0.0123205693494865
1073	706.769348745124	0.0109070283827413
1074	706.775710100395	0.00930528508273111
1075	706.782071484618	0.00791839584190233
1076	706.788432897792	0.00722969274726641
1077	706.794794339919	0.00716571132540396
1078	706.801155810998	0.0073018931872176
1079	706.807517311028	0.00742023450073353
1080	706.813878840011	0.00772199434217398
1081	706.820240397946	0.00847214968580347
1082	706.826601984832	0.00924756335985904
1083	706.832963600671	0.00980890683922465
1084	706.839325245461	0.0105801456234304
1085	706.845686919203	0.0116013991337489
1086	706.852048621898	0.0123822574182772
1087	706.858410353544	0.0124993553181612
1088	706.864772114142	0.0119518400355784
1089	706.871133903692	0.0112535187812529
1090	706.877495722194	0.0105681268967427
1091	706.883857569647	0.00964894793395024
1092	706.890219446053	0.00857333079112123
1093	706.896581351411	0.00755817018324898
1094	706.90294328572	0.00685475313858409
1095	706.909305248982	0.00684780996892685
1096	706.915667241195	0.00728416403228876
1097	706.92202926236	0.00730878444643788
1098	706.928391312477	0.00710904640483449
1099	706.934753391545	0.00723254716893671
1100	706.941115499566	0.00760015551119705
1101	706.947477636538	0.00801654575764012
1102	706.953839802463	0.00847070882551507
1103	706.960201997339	0.00905545994876742
1104	706.966564221167	0.00967108821680512
1105	706.972926473947	0.00980499079929104
1106	706.979288755679	0.00938865911620541
1107	706.985651066362	0.00894380780503675
1108	706.992013405998	0.00860340788694455
1109	706.998375774585	0.00835855575665574
1110	707.004738172124	0.00802399426164164
1111	707.011100598615	0.00789230327519227
1112	707.017463054057	0.00809604002574339
1113	707.023825538451	0.0082752782644902
1114	707.030188051798	0.00859132012566263
1115	707.036550594096	0.00944279836990445
1116	707.042913165345	0.0107722158898421
1117	707.049275765547	0.012390476434729
1118	707.0556383947	0.0143250730475882
1119	707.062001052805	0.0162778431027211
1120	707.068363739862	0.0177910372707001
1121	707.074726455871	0.0188393926002455
1122	707.081089200831	0.0196962752941504
1123	707.087451974743	0.0205205666625495
1124	707.093814777607	0.0211581835828088
1125	707.100177609423	0.0214352266825154
1126	707.10654047019	0.0219437388958959
1127	707.112903359909	0.0234084496615517
1128	707.11926627858	0.0252884484514961
1129	707.125629226203	0.0274389156190717
1130	707.131992202777	0.0304535303538268
1131	707.138355208303	0.0340086733971352
1132	707.144718242781	0.0373609342898248
1133	707.15108130621	0.0405254824492012
1134	707.157444398591	0.0439534507864838
1135	707.163807519924	0.0476443253706157
1136	707.170170670208	0.0511641330408018
1137	707.176533849445	0.0539852194226138
1138	707.182897057633	0.0559160603931844
1139	707.189260294772	0.0567054422456071
1140	707.195623560864	0.0560645946455314
1141	707.201986855906	0.0542572893354729
1142	707.208350179901	0.051946809252719
1143	707.214713532847	0.0493691257097169
1144	707.221076914745	0.0465391535311076
1145	707.227440325594	0.0437378197893519
1146	707.233803765396	0.0414973401512734
1147	707.240167234148	0.0397967886264161
1148	707.246530731853	0.038207002896751
1149	707.252894258509	0.0370782705292415
1150	707.259257814117	0.0370226106265277
1151	707.265621398676	0.0376278822331264
1152	707.271985012187	0.0388220958191466
1153	707.27834865465	0.0410130097965365
1154	707.284712326064	0.0437840022154108
1155	707.29107602643	0.0466339650625227
1156	707.297439755747	0.049773243769654
1157	707.303803514016	0.0531114602244716
1158	707.310167301237	0.0559694472877686
1159	707.316531117409	0.05766878827583
1160	707.322894962533	0.0584513816846906
1161	707.329258836608	0.0596564534096726
1162	707.335622739635	0.0626702333428802
1163	707.341986671614	0.0666921768658626
1164	707.348350632544	0.0706997921607325
1165	707.354714622425	0.0743130377767428
1166	707.361078641259	0.0775293320889654
1167	707.367442689043	0.0804282677865691
1168	707.37380676578	0.0834440309790447
1169	707.380170871467	0.0870313384833885
1170	707.386535006107	0.0913443031437269
1171	707.392899169698	0.0958610447816623
1172	707.39926336224	0.10017745024602
1173	707.405627583734	0.104125798660437
1174	707.41199183418	0.107418858070901
1175	707.418356113577	0.109676015272187
1176	707.424720421925	0.11065278293031
1177	707.431084759225	0.110292989335662
1178	707.437449125477	0.108811951874386
1179	707.44381352068	0.106459777344936
1180	707.450177944834	0.103783821501998
1181	707.45654239794	0.101586876638521
1182	707.462906879998	0.100133973033246
1183	707.469271391007	0.0979536000062667
1184	707.475635930967	0.094226839693372
1185	707.482000499879	0.0893488500824163
1186	707.488365097742	0.0838428886008228
1187	707.494729724557	0.0778387346117742
1188	707.501094380323	0.0716097702182363
1189	707.507459065041	0.0654410414746669
1190	707.513823778711	0.0595901397434414
1191	707.520188521331	0.0543013375381446
1192	707.526553292903	0.0495092503995269
1193	707.532918093427	0.044991728476158
1194	707.539282922902	0.0409717397436043
1195	707.545647781328	0.0373390910030431
1196	707.552012668706	0.0338785705266583
1197	707.558377585035	0.0310461901905876
1198	707.564742530315	0.0290711881551962
1199	707.571107504548	0.0273305937508296
1200	707.577472507731	0.0258070960090982
1201	707.583837539866	0.024859419521581
1202	707.590202600952	0.0245927950513511
1203	707.59656769099	0.0242987247838386
1204	707.602932809979	0.0233324849896588
1205	707.609297957919	0.0220441167674701
1206	707.615663134811	0.0207484580800072
1207	707.622028340654	0.0192200486546052
1208	707.628393575448	0.0174425851847748
1209	707.634758839194	0.0156929135032321
1210	707.641124131891	0.0140402226990061
1211	707.64748945354	0.012571790711108
1212	707.65385480414	0.0115242188362089
1213	707.660220183691	0.0110394445475358
1214	707.666585592194	0.0110344890089251
1215	707.672951029647	0.0109649625103266
1216	707.679316496052	0.0104667200117547
1217	707.685681991409	0.0100235579951631
1218	707.692047515717	0.00991064331563702
1219	707.698413068976	0.00979436220085175
1220	707.704778651187	0.00958404103334689
1221	707.711144262349	0.00953761085271619
1222	707.717509902462	0.00963193592885167
1223	707.723875571526	0.00943974148519386
1224	707.730241269542	0.00900114321390364
1225	707.736606996509	0.0087863137665241
1226	707.742972752427	0.00875288992149699
1227	707.749338537296	0.00888459213881747
1228	707.755704351117	0.00926730368566368
1229	707.76207019389	0.00973656346990158
1230	707.768436065613	0.00997546918996373
1231	707.774801966288	0.0101234312715269
1232	707.781167895913	0.0105263258879322
1233	707.787533854491	0.010853401104125
1234	707.793899842019	0.0105630926817418
1235	707.800265858499	0.0096984461263479
1236	707.806631903929	0.00883163896512749
1237	707.812997978312	0.00839482159433203
1238	707.819364081645	0.00803202076699583
1239	707.825730213929	0.0072793166745291
1240	707.832096375165	0.00608108555254426
1241	707.838462565352	0.00475248919972578
1242	707.84482878449	0.00347139142850498
1243	707.85119503258	0.00247351070687299
1244	707.85756130962	0.00197780974209529
1245	707.863927615612	0.00205826796447083
1246	707.870293950555	0.00253731058012564
1247	707.876660314449	0.0033340388528139
1248	707.883026707295	0.0042113665674152
1249	707.889393129091	0.00496226172323067
1250	707.895759579839	0.0056901040993361
1251	707.902126059538	0.00648661598866424
1252	707.908492568188	0.007332790224197
1253	707.914859105789	0.00799928433421108
1254	707.921225672341	0.008440892229005
1255	707.927592267845	0.00879827202352112
1256	707.933958892299	0.00929595221041887
1257	707.940325545705	0.00987282064241441
1258	707.946692228062	0.0101650071453078
1259	707.95305893937	0.0100840540071644
1260	707.95942567963	0.00983770712475985
1261	707.96579244884	0.00949918464353546
1262	707.972159247001	0.00929663502547885
1263	707.978526074114	0.00924803566127068
1264	707.984892930177	0.00899935598470109
1265	707.991259815192	0.0086137692148304
1266	707.997626729158	0.00808691546576098
1267	708.003993672075	0.0075720942780395
1268	708.010360643943	0.00739171528781871
1269	708.016727644762	0.00753609759740129
1270	708.023094674532	0.00790874601728346
1271	708.029461733254	0.0084474901928303
1272	708.035828820926	0.00904615011591619
1273	708.04219593755	0.00971289199392395
1274	708.048563083124	0.0105087806105512
1275	708.05493025765	0.0113831530439094
1276	708.061297461126	0.0123953430682171
1277	708.067664693554	0.0135239980831694
1278	708.074031954933	0.0147381170619248
1279	708.080399245262	0.0159201372671095
1280	708.086766564543	0.01690945922984
1281	708.093133912775	0.0178190132610891
1282	708.099501289958	0.0190096418941686
1283	708.105868696092	0.0204153336842918
1284	708.112236131177	0.0218553614178855
1285	708.118603595213	0.0231704159087043
1286	708.1249710882	0.024231829805884
1287	708.131338610138	0.0251983894297288
1288	708.137706161027	0.026175322488565
1289	708.144073740866	0.0270463960808647
1290	708.150441349658	0.0277476789065196
1291	708.156808987399	0.028280596316023
1292	708.163176654092	0.0285458102413325
1293	708.169544349736	0.0286160112765341
1294	708.175912074331	0.028456613196087
1295	708.182279827877	0.0278992600559994
1296	708.188647610373	0.0270345986424601
1297	708.195015421821	0.0260113608671229
1298	708.20138326222	0.0246746551964602
1299	708.20775113157	0.0232112010337326
1300	708.214119029871	0.0222745682741348
1301	708.220486957122	0.0218625717717406
1302	708.226854913324	0.0216285188483277
1303	708.233222898478	0.0211905642163162
1304	708.239590912582	0.0204910846746673
1305	708.245958955638	0.0196808305875619
1306	708.252327027644	0.0191387443253762
1307	708.2586951286	0.0192931224943444
1308	708.265063258509	0.0197550869094437
1309	708.271431417368	0.0202893596898344
1310	708.277799605178	0.0213464106343814
1311	708.284167821938	0.0228300524397202
1312	708.29053606765	0.0244481129882463
1313	708.296904342312	0.0261912272140071
1314	708.303272645926	0.0279913984910015
1315	708.30964097849	0.0297856761997827
1316	708.316009340005	0.0313628256581242
1317	708.322377730471	0.0327311046322578
1318	708.328746149888	0.0345050752556789
1319	708.335114598256	0.0375656368204718
1320	708.341483075574	0.0414106909858851
1321	708.347851581844	0.0448918101310015
1322	708.354220117064	0.0479329301123839
1323	708.360588681235	0.0507243428901018
1324	708.366957274357	0.0533756637549477
1325	708.37332589643	0.0560689876298077
1326	708.379694547453	0.0586552193711366
1327	708.386063227428	0.0606724512184987
1328	708.392431936353	0.0616839084185114
1329	708.398800674229	0.0627122531613854
1330	708.405169441056	0.0645257380548716
1331	708.411538236834	0.0666036546367034
1332	708.417907061562	0.0683805710296383
1333	708.424275915242	0.0696681488070563
1334	708.430644797872	0.070421428348024
1335	708.437013709453	0.0706525305900668
1336	708.443382649984	0.0700457347304536
1337	708.449751619467	0.0688661105255704
1338	708.4561206179	0.0676794833044338
1339	708.462489645284	0.0659948781976746
1340	708.468858701619	0.063397603497273
1341	708.475227786904	0.0603493630388169
1342	708.48159690114	0.0570970021878063
1343	708.487966044327	0.0534843957513788
1344	708.494335216465	0.0495284140863434
1345	708.500704417553	0.0452791908849344
1346	708.507073647593	0.0407995441261797
1347	708.513442906582	0.0362619691787186
1348	708.519812194523	0.0323936829501563
1349	708.526181511415	0.029913147578755
1350	708.532550857257	0.0285855702296809
1351	708.53892023205	0.0279813163801856
1352	708.545289635793	0.0277021642144059
1353	708.551659068488	0.0274048118362358
1354	708.558028530132	0.0269740199368173
1355	708.564398020728	0.02647664162433
1356	708.570767540274	0.025729523812057
1357	708.577137088772	0.0244997608182317
1358	708.583506666219	0.022862572004653
1359	708.589876272618	0.0210859900439357
1360	708.596245907967	0.0196398512646719
1361	708.602615572266	0.0183298344847639
1362	708.608985265517	0.0166931808538424
1363	708.615354987718	0.0148491065765664
1364	708.621724738869	0.0130344089574576
1365	708.628094518972	0.0112862169719411
1366	708.634464328025	0.00986203057332484
1367	708.640834166029	0.00884701115080648
1368	708.647204032983	0.00812809896627099
1369	708.653573928888	0.00765929652543883
1370	708.659943853744	0.00760383630013932
1371	708.66631380755	0.00791283366905979
1372	708.672683790306	0.00813450023493237
1373	708.679053802014	0.00798329238479912
1374	708.685423842672	0.0078114197929746
1375	708.691793912281	0.00796038835156144
1376	708.69816401084	0.00826309475455602
1377	708.704534138349	0.00836332714945153
1378	708.71090429481	0.00846534109651976
1379	708.717274480221	0.00868788844609786
1380	708.723644694583	0.00877613392736521
1381	708.730014937895	0.00853931628679313
1382	708.736385210157	0.0080067925733551
1383	708.742755511371	0.00748944745482789
1384	708.749125841534	0.00708768527167613
1385	708.755496200649	0.00665023899901541
1386	708.761866588714	0.00604970173304019
1387	708.768237005729	0.0053301201598946
1388	708.774607451696	0.0048257147108718
1389	708.780977926612	0.00487054917976616
1390	708.787348430479	0.00502012564953819
1391	708.793718963297	0.00492639138606328
1392	708.800089525065	0.00473701872696205
1393	708.806460115784	0.00464406532897197
1394	708.812830735453	0.00467449389528364
1395	708.819201384073	0.00485206541753683
1396	708.825572061643	0.00505002686758232
1397	708.831942768164	0.00511389241355861
1398	708.838313503635	0.00506482524095537
1399	708.844684268057	0.00494065238756155
1400	708.85105506143	0.00482574739600237
1401	708.857425883752	0.00469176716965911
1402	708.863796735026	0.00460998263143982
1403	708.870167615249	0.00453476267775971
1404	708.876538524423	0.00418649458336767
1405	708.882909462548	0.00335701851271808
1406	708.889280429623	0.00251244978908759
1407	708.895651425649	0.00213615826740563
1408	708.902022450625	0.00217999086287835
1409	708.908393504551	0.00217434811428525
1410	708.914764587428	0.00192808526506015
1411	708.921135699256	0.00187044962284054
1412	708.927506840034	0.00236333571345255
1413	708.933878009762	0.00327583167101879
1414	708.94024920844	0.00421868034991057
1415	708.94662043607	0.00499286657626119
1416	708.952991692649	0.00565956582152476
1417	708.959362978179	0.00636575045035147
1418	708.965734292659	0.00703257351601472
1419	708.97210563609	0.00772007458493898
1420	708.978477008471	0.00846330917608905
1421	708.984848409803	0.00918366218661407
1422	708.991219840085	0.00999239155651529
1423	708.997591299317	0.0107430189422955
1424	709.0039627875	0.0111981455759389
1425	709.010334304633	0.0113629208915237
1426	709.016705850716	0.0112749590246778
1427	709.02307742575	0.0108306115330206
1428	709.029449029735	0.0100255186790715
1429	709.035820662669	0.00925241857248388
1430	709.042192324554	0.00871390213709199
1431	709.048564015389	0.00841447441132623
1432	709.054935735175	0.00853806424560559
1433	709.061307483911	0.00896990428595666
1434	709.067679261597	0.00925004073650853
1435	709.074051068234	0.00953684282839416
1436	709.080422903821	0.0104746979996518
1437	709.086794768358	0.0119812700922589
1438	709.093166661846	0.0138637149467236
1439	709.099538584283	0.0163789525824824
1440	709.105910535672	0.0196962993374205
1441	709.11228251601	0.0237900686191886
1442	709.118654525299	0.0284069003553533
1443	709.125026563538	0.0328922832107751
1444	709.131398630728	0.0367187981639964
1445	709.137770726867	0.039913955641338
1446	709.144142851957	0.042625563848908
1447	709.150515005998	0.0451739869057307
1448	709.156887188988	0.0477150563216703
1449	709.163259400929	0.049828626472678
1450	709.16963164182	0.0510373892345786
1451	709.176003911661	0.051312060157002
1452	709.182376210453	0.0510365378597604
1453	709.188748538195	0.0504599685936806
1454	709.195120894887	0.0494627319002089
1455	709.201493280529	0.0475806961333615
1456	709.207865695122	0.0446453776612257
1457	709.214238138664	0.0411750855726109
1458	709.220610611158	0.0381471206689204
1459	709.226983112601	0.0355694184042473
1460	709.233355642995	0.0332593564481591
1461	709.239728202338	0.0313332890746949
1462	709.246100790632	0.0297108436778995
1463	709.252473407876	0.0285817056185471
1464	709.25884605407	0.0281060781697552
1465	709.265218729215	0.0283336274300155
1466	709.271591433309	0.0291310238418886
1467	709.277964166354	0.0304973519511964
1468	709.284336928349	0.0321491295732552
1469	709.290709719294	0.0336650581153866
1470	709.29708253919	0.0351964583641527
1471	709.303455388035	0.0371664527088137
1472	709.309828265831	0.0398196217712231
1473	709.316201172577	0.0426618791781583
1474	709.322574108273	0.0445744222121533
1475	709.32894707292	0.0454293176930738
1476	709.335320066516	0.0465552239013171
1477	709.341693089062	0.049144887443203
1478	709.348066140559	0.0525885904548345
1479	709.354439221006	0.0559703598423701
1480	709.360812330403	0.0597454795239825
1481	709.36718546875	0.0641018185496575
1482	709.373558636046	0.0681392344661731
1483	709.379931832294	0.0717162018558634
1484	709.386305057491	0.075334716684787
1485	709.392678311639	0.0792948131352521
1486	709.399051594736	0.0830591820728132
1487	709.405424906784	0.0863473622779791
1488	709.411798247782	0.0893004685295547
1489	709.41817161773	0.0914356312732073
1490	709.424545016628	0.0924416437227697
1491	709.430918444476	0.0926684708992226
1492	709.437291901274	0.091638997392209
1493	709.443665387022	0.0891695438525335
1494	709.45003890172	0.0853993076831217
1495	709.456412445369	0.0811288886799054
1496	709.462786017967	0.0771839409377171
1497	709.469159619515	0.0734865631856859
1498	709.475533250014	0.0692228697985826
1499	709.481906909462	0.0645782880775472
1500	709.48828059786	0.0599920743016314
1501	709.494654315209	0.0550544625647903
1502	709.501028061507	0.0495772363640047
1503	709.507401836756	0.0446961136666862
1504	709.513775640955	0.0412646658743043
1505	709.520149474103	0.0387291877708598
1506	709.526523336202	0.0362957603873513
1507	709.532897227251	0.0340201620352146
1508	709.539271147249	0.0317532692819928
1509	709.545645096198	0.0290194809145707
1510	709.552019074097	0.0263995034066926
1511	709.558393080945	0.0246536652523707
1512	709.564767116744	0.0232717186056669
1513	709.571141181492	0.0219895299668889
1514	709.577515275191	0.0206504043105343
1515	709.583889397839	0.0193873773953304
1516	709.590263549438	0.0186946935602697
1517	709.596637729986	0.0185127977189467
1518	709.603011939485	0.0181880586669813
1519	709.609386177933	0.0176032009216316
1520	709.615760445331	0.0169916957044219
1521	709.62213474168	0.0164356592296306
1522	709.628509066978	0.0161144812399341
1523	709.634883421226	0.0162336283249094
1524	709.641257804424	0.0165561787592775
1525	709.647632216572	0.0168491509288884
1526	709.65400665767	0.0168854974573369
1527	709.660381127718	0.0167114381743094
1528	709.666755626715	0.0164961189010692
1529	709.673130154663	0.0166774198126567
1530	709.679504711561	0.0172158019012162
1531	709.685879297408	0.01766849946315
1532	709.692253912205	0.0176310996034435
1533	709.698628555952	0.0170762573103931
1534	709.70500322865	0.0159841854326366
1535	709.711377930297	0.0144380457324976
1536	709.717752660893	0.0128943698811081
1537	709.72412742044	0.0111992594845613
1538	709.730502208936	0.00917412918314103
1539	709.736877026383	0.0073679945185505
1540	709.743251872779	0.00623679963108031
1541	709.749626748126	0.00568506145133753
1542	709.756001652421	0.00548605164910933
1543	709.762376585668	0.00564267052968957
1544	709.768751547863	0.0060249463679193
1545	709.775126539009	0.00651289974973767
1546	709.781501559104	0.00708876199142595
1547	709.787876608149	0.00834476390541103
1548	709.794251686144	0.0101773696023875
1549	709.800626793088	0.0118845659394388
1550	709.807001928983	0.012966355335576
1551	709.813377093828	0.0136399076456789
1552	709.819752287622	0.0143696293897094
1553	709.826127510366	0.0149522283147595
1554	709.83250276206	0.0148882596286738
1555	709.838878042703	0.0142770517206902
1556	709.845253352296	0.0133660818657454
1557	709.85162869084	0.0122960489994896
1558	709.858004058333	0.0114961866249575
1559	709.864379454775	0.010929894488918
1560	709.870754880168	0.01025681030349
1561	709.87713033451	0.00936770397549283
1562	709.883505817802	0.00844034481626951
1563	709.889881330044	0.00759811216495262
1564	709.896256871235	0.00692435306883373
1565	709.902632441376	0.00668789607045953
1566	709.909008040467	0.00719266585690847
1567	709.915383668508	0.00857342916863709
1568	709.921759325498	0.0102864614369181
1569	709.928135011439	0.0117020539921981
1570	709.934510726328	0.0127298588657703
1571	709.940886470168	0.0137588930341831
1572	709.947262242957	0.0150446949888785
1573	709.953638044696	0.016397561539433
1574	709.960013875385	0.0175739691378167
1575	709.966389735023	0.0184550628792003
1576	709.972765623611	0.0190943614536253
1577	709.979141541149	0.0197317779209219
1578	709.985517487637	0.0202343492096707
1579	709.991893463074	0.0201996503745192
1580	709.998269467461	0.0198525765820772
1581	710.004645500797	0.0197291007463212
1582	710.011021563083	0.0196534140999642
1583	710.017397654319	0.0193592793557702
1584	710.023773774504	0.0196014170858066
1585	710.03014992364	0.0207706573991283
1586	710.036526101724	0.0228555460360548
1587	710.042902308759	0.0260665783288105
1588	710.049278544743	0.029916543460359
1589	710.055654809676	0.0332552984014316
1590	710.06203110356	0.0360740643814837
1591	710.068407426393	0.0394342268962907
1592	710.074783778175	0.0436256256447887
1593	710.081160158907	0.0478153760274929
1594	710.087536568589	0.0515654810298732
1595	710.09391300722	0.0548280982798298
1596	710.100289474802	0.0574281392193398
1597	710.106665971332	0.0592035052276866
1598	710.113042496812	0.0598392716962208
1599	710.119419051242	0.0591432842072372
1600	710.125795634621	0.0576339865636053
1601	710.13217224695	0.0557765223349163
1602	710.138548888229	0.053347009284642
1603	710.144925558457	0.0507545005169396
1604	710.151302257634	0.0486352560298699
1605	710.157678985762	0.0466212815714725
1606	710.164055742838	0.04491146608242
1607	710.170432528864	0.0436474339945524
1608	710.176809343841	0.0421642457191974
1609	710.183186187766	0.0402572317454475
1610	710.189563060641	0.0386880588169606
1611	710.195939962465	0.0380527987890728
1612	710.202316893239	0.0379532079083499
1613	710.208693852963	0.0380939375515624
1614	710.215070841636	0.0385159881814804
1615	710.221447859258	0.0387280214821998
1616	710.22782490583	0.037975423250906
1617	710.234201981352	0.0361616174396423
1618	710.240579085823	0.034091233368923
1619	710.246956219244	0.0327738304095508
1620	710.253333381614	0.032471359402047
1621	710.259710572933	0.0326750834648416
1622	710.266087793202	0.0327641090507862
1623	710.272465042421	0.0329764033874528
1624	710.278842320589	0.0336141538626705
1625	710.285219627706	0.0344610097875316
1626	710.291596963773	0.0356034707042843
1627	710.29797432879	0.0371628090124622
1628	710.304351722755	0.0390668429194753
1629	710.310729145671	0.0411066669799943
1630	710.317106597535	0.0432415166327326
1631	710.32348407835	0.0457514909150033
1632	710.329861588113	0.0480757257481468
1633	710.336239126827	0.050207127008958
1634	710.342616694489	0.0524594147975169
1635	710.348994291101	0.0543598717989339
1636	710.355371916662	0.0556589791313293
1637	710.361749571173	0.0570816521330655
1638	710.368127254633	0.0590250532504472
1639	710.374504967043	0.0607736655075424
1640	710.380882708402	0.0614208173399552
1641	710.38726047871	0.0613575315144518
1642	710.393638277968	0.0615099745996495
1643	710.400016106175	0.0621379220337557
1644	710.406393963332	0.0625161078566131
1645	710.412771849438	0.0621138953503111
1646	710.419149764493	0.0611082167920873
1647	710.425527708497	0.0599073861100672
1648	710.431905681452	0.0584536445126915
1649	710.438283683355	0.0564290296501926
1650	710.444661714208	0.0537767461599789
1651	710.45103977401	0.0509465574853573
1652	710.457417862761	0.0480443170287151
1653	710.463795980462	0.0457089991812754
1654	710.470174127112	0.0442596150097656
1655	710.476552302712	0.0428081812771091
1656	710.482930507261	0.040908980939597
1657	710.489308740759	0.0389694782087953
1658	710.495687003206	0.0368878714219761
1659	710.502065294603	0.0346809847293401
1660	710.508443614949	0.0328243467715669
1661	710.514821964244	0.0319029357432401
1662	710.521200342489	0.0317502550010978
1663	710.527578749683	0.0314791962866013
1664	710.533957185826	0.0305255851341047
1665	710.540335650919	0.0294197433582889
1666	710.546714144961	0.0285779440401274
1667	710.553092667952	0.0278973788342921
1668	710.559471219893	0.0272843736246803
1669	710.565849800782	0.0267024892010615
1670	710.572228410621	0.0260747108563127
1671	710.578607049409	0.0257667753059593
1672	710.584985717147	0.0256710087207421
1673	710.591364413834	0.0256096985918886
1674	710.59774313947	0.0256538633009766
1675	710.604121894055	0.0256625996069087
1676	710.610500677589	0.0254630143422904
1677	710.616879490073	0.0251495049794983
1678	710.623258331506	0.0247748542623534
1679	710.629637201888	0.0242759123287243
1680	710.63601610122	0.0234517929006488
1681	710.6423950295	0.0221757977700646
1682	710.64877398673	0.0208172984529572
1683	710.655152972909	0.0196636465227441
1684	710.661531988037	0.0185725352866225
1685	710.667911032115	0.0177102939618326
1686	710.674290105141	0.016907434550686
1687	710.680669207117	0.0158509223838784
1688	710.687048338042	0.014738761981917
1689	710.693427497916	0.0135770755335462
1690	710.69980668674	0.0122644941431709
1691	710.706185904512	0.0111624585761568
1692	710.712565151233	0.0104506934922827
1693	710.718944426905	0.0101202505370569
1694	710.725323731524	0.0102136811713777
1695	710.731703065094	0.0105739723651763
1696	710.738082427612	0.0111509369450299
1697	710.744461819079	0.0117355715126239
1698	710.750841239496	0.0122181300900383
1699	710.757220688862	0.0127329781891572
1700	710.763600167177	0.013166042303695
1701	710.769979674441	0.0133403206383632
1702	710.776359210654	0.0136410070490023
1703	710.782738775816	0.0140752313693611
1704	710.789118369927	0.0142572649763065
1705	710.795497992988	0.0141139857266846
1706	710.801877644997	0.0133639647698163
1707	710.808257325956	0.0120034878444971
1708	710.814637035864	0.0105371886153871
1709	710.82101677472	0.00917009135001844
1710	710.827396542527	0.00797057370498102
1711	710.833776339281	0.00695211781816703
1712	710.840156164985	0.00609132298107731
1713	710.846536019639	0.00560180850118673
1714	710.852915903241	0.0056537563718027
1715	710.859295815792	0.00597039155257371
1716	710.865675757293	0.00645234150809465
1717	710.872055727742	0.0069048520903078
1718	710.87843572714	0.0070461627815572
1719	710.884815755488	0.00719819167451721
1720	710.891195812785	0.00747184624984985
1721	710.89757589903	0.00762577402869444
1722	710.903956014224	0.00763259108451134
1723	710.910336158368	0.0074900488236447
1724	710.916716331461	0.00722795935794027
1725	710.923096533503	0.00698180323802987
1726	710.929476764493	0.00667792672299184
1727	710.935857024433	0.00621305394248401
1728	710.942237313322	0.00597350960645907
1729	710.948617631159	0.00595937314003241
1730	710.954997977946	0.00582597060022782
1731	710.961378353682	0.00576840135744373
1732	710.967758758366	0.0059635850909927
1733	710.974139192	0.00631121518175199
1734	710.980519654582	0.00677763752882197
1735	710.986900146114	0.00717249815805178
1736	710.993280666595	0.00737666005285093
1737	710.999661216024	0.00749946800962875
1738	711.006041794403	0.00759635817283014
1739	711.01242240173	0.0082693345306589
1740	711.018803038007	0.0096913682900416
1741	711.025183703232	0.0114388042681256
1742	711.031564397406	0.0132077610174023
1743	711.037945120529	0.0150702686584884
1744	711.044325872601	0.0173835058404906
1745	711.050706653623	0.0201158788906455
1746	711.057087463592	0.0226679140062394
1747	711.063468302511	0.0246034819780873
1748	711.069849170379	0.0260860524046573
1749	711.076230067196	0.0271082562988888
1750	711.082610992962	0.0275832172743938
1751	711.088991947676	0.0277077909756479
1752	711.095372931339	0.0273333279065936
1753	711.101753943952	0.0264802974107159
1754	711.108134985513	0.0253766429565272
1755	711.114516056023	0.024132941257807
1756	711.120897155482	0.0229844388842308
1757	711.12727828389	0.0221642100545897
1758	711.133659441247	0.0216737136808013
1759	711.140040627552	0.0215606193624949
1760	711.146421842807	0.0219459521698705
1761	711.15280308701	0.0229572862120125
1762	711.159184360162	0.024129759121152
1763	711.165565662263	0.0250978088371855
1764	711.171946993313	0.0259768378026313
1765	711.178328353312	0.0266231345838412
1766	711.184709742259	0.0268858638140219
1767	711.191091160155	0.0265196960917592
1768	711.197472607001	0.025491615402944
1769	711.203854082795	0.0241194681527197
1770	711.210235587538	0.0226319685580926
1771	711.216617121229	0.0211937495366065
1772	711.222998683869	0.0200737713277029
1773	711.229380275459	0.0192960600540966
1774	711.235761895997	0.0185341332063894
1775	711.242143545483	0.0179437601627026
1776	711.248525223919	0.0178298954671687
1777	711.254906931303	0.0183070358718358
1778	711.261288667637	0.0188390821982514
1779	711.267670432919	0.0194134692542039
1780	711.274052227149	0.0205960858029939
1781	711.280434050329	0.0222189388597288
1782	711.286815902457	0.0232828425573966
1783	711.293197783534	0.0240938799975816
1784	711.299579693559	0.025562332300961
1785	711.305961632534	0.0278341860989408
1786	711.312343600457	0.0304178020508042
1787	711.318725597329	0.0322827263910527
1788	711.32510762315	0.0333752594185774
1789	711.331489677919	0.0344234499189402
1790	711.337871761638	0.0357306161931188
1791	711.344253874304	0.0372062375018598
1792	711.35063601592	0.0387597827654744
1793	711.357018186484	0.0399821619182414
1794	711.363400385997	0.0405862571800047
1795	711.369782614459	0.0414695416822834
1796	711.376164871869	0.0434782080535777
1797	711.382547158228	0.045639165977733
1798	711.388929473536	0.0469457780304393
1799	711.395311817792	0.047942106667699
1800	711.401694190998	0.0486096662771427
1801	711.408076593151	0.0485418243213879
1802	711.414459024254	0.0478820774501512
1803	711.420841484305	0.0475315313896264
1804	711.427223973305	0.0473103942464984
1805	711.433606491253	0.0462955318145679
1806	711.43998903815	0.0441858834610418
1807	711.446371613996	0.0413250270028426
1808	711.45275421879	0.0384555755030441
1809	711.459136852533	0.0358298432931638
1810	711.465519515225	0.0333379170230638
1811	711.471902206865	0.0307435329753197
1812	711.478284927454	0.0280512393688072
1813	711.484667676992	0.0257673227992377
1814	711.491050455478	0.0243437916893341
1815	711.497433262913	0.0238928937259011
1816	711.503816099296	0.0240267744692591
1817	711.510198964628	0.0240408904748209
1818	711.516581858908	0.023840218886255
1819	711.522964782138	0.0235064904110797
1820	711.529347734315	0.022791124399729
1821	711.535730715442	0.022152321330398
1822	711.542113725517	0.021834687263125
1823	711.54849676454	0.0215892317499266
1824	711.554879832512	0.0208318074192654
1825	711.561262929433	0.0194563080972655
1826	711.567646055302	0.0179970884582698
1827	711.57402921012	0.0169813272670756
1828	711.580412393886	0.0162539121903033
1829	711.586795606601	0.015226776649516
1830	711.593178848264	0.0138236356780923
1831	711.599562118876	0.0123297433625219
1832	711.605945418436	0.011120090746791
1833	711.612328746946	0.0104056942586268
1834	711.618712104403	0.00987454810059669
1835	711.625095490809	0.00950571313389544
1836	711.631478906164	0.00966005433768683
1837	711.637862350467	0.0102339988759767
1838	711.644245823718	0.0105485032997248
1839	711.650629325918	0.0106750828137283
1840	711.657012857067	0.0110940295696641
1841	711.663396417164	0.0118898824234535
1842	711.669780006209	0.0127854232294037
1843	711.676163624203	0.0134177622274274
1844	711.682547271146	0.0136100609975713
1845	711.688930947037	0.0134302684795241
1846	711.695314651876	0.0131969188389798
1847	711.701698385664	0.0131674783655137
1848	711.708082148401	0.013061247939355
1849	711.714465940086	0.0124929609977528
1850	711.720849760719	0.0116057920111372
1851	711.727233610301	0.0107056945476549
1852	711.733617488831	0.00975989268986946
1853	711.74000139631	0.00868630909747544
1854	711.746385332736	0.00769406094283889
1855	711.752769298112	0.00716672566353975
1856	711.759153292436	0.00697930043069694
1857	711.765537315708	0.00684837039573168
1858	711.771921367929	0.00668459852044781
1859	711.778305449098	0.00650348534942416
1860	711.784689559216	0.00642894627193808
1861	711.791073698282	0.00657652672627828
1862	711.797457866296	0.00702865783873905
1863	711.803842063259	0.00733562760334782
1864	711.81022628917	0.00738790174164796
1865	711.81661054403	0.00735372362486667
1866	711.822994827837	0.00718766958315873
1867	711.829379140594	0.00703713187737836
1868	711.835763482299	0.00698001194456931
1869	711.842147852952	0.00687150537716442
1870	711.848532252553	0.00660165462203282
1871	711.854916681103	0.00623850653268919
1872	711.861301138601	0.00590799812171551
1873	711.867685625047	0.00552776143462096
1874	711.874070140442	0.00507020096093803
1875	711.880454684785	0.00477557078661284
1876	711.886839258077	0.00475051725328716
1877	711.893223860316	0.00484714982238368
1878	711.899608491505	0.00462266392990951
1879	711.905993151641	0.00403553149191184
1880	711.912377840726	0.00360720989972153
1881	711.918762558759	0.00358666515389145
1882	711.92514730574	0.00393325598319963
1883	711.93153208167	0.00414156528219055
1884	711.937916886548	0.00392163871583613
1885	711.944301720375	0.00353376651135959
1886	711.950686583149	0.00329987537738531
1887	711.957071474872	0.0033914085228585
1888	711.963456395543	0.00375278048810838
1889	711.969841345163	0.00421100106140919
1890	711.97622632373	0.00461795778681822
1891	711.982611331246	0.00486841313382936
1892	711.98899636771	0.00480046341167467
1893	711.995381433123	0.00444436065899818
1894	712.001766527483	0.00433777629147591
1895	712.008151650793	0.00473129360095874
1896	712.01453680305	0.00533464553682666
1897	712.020921984255	0.00591217168083153
1898	712.027307194409	0.00627298653341586
1899	712.033692433511	0.00659037171009675
1900	712.040077701561	0.00721495776169414
1901	712.04646299856	0.00813069216184668
1902	712.052848324506	0.00922701088143513
1903	712.059233679401	0.0100688081029159
1904	712.065619063244	0.0106253421796921
1905	712.072004476035	0.0116141557554659
1906	712.078389917775	0.0133289739530835
1907	712.084775388462	0.0152662812456444
1908	712.091160888098	0.017239829226286
1909	712.097546416682	0.019312932883799
1910	712.103931974215	0.0215037137481244
1911	712.110317560695	0.0235219181943474
1912	712.116703176123	0.0252410398314053
1913	712.1230888205	0.0267826636698327
1914	712.129474493825	0.0281786866822865
1915	712.135860196098	0.0291096112532854
1916	712.142245927319	0.0292917532366294
1917	712.148631687488	0.0286204120867197
1918	712.155017476606	0.0271993375562402
1919	712.161403294672	0.0255873182970038
1920	712.167789141686	0.0240756566513832
1921	712.174175017647	0.0224537918634563
1922	712.180560922557	0.0206470341795624
1923	712.186946856416	0.0189594071308726
1924	712.193332819222	0.0176938089439476
1925	712.199718810976	0.0166822402694633
1926	712.206104831679	0.0157435004369898
1927	712.212490881329	0.0149159026828113
1928	712.218876959928	0.0144491861184838
1929	712.225263067475	0.0146456053563965
1930	712.23164920397	0.0153794437058421
1931	712.238035369413	0.0160194950920848
1932	712.244421563804	0.0164269149334486
1933	712.250807787143	0.016439696084822
1934	712.25719403943	0.0159952469251172
1935	712.263580320665	0.015524858246312
1936	712.269966630849	0.0153980627519656
1937	712.27635296998	0.0160318419580579
1938	712.28273933806	0.0178930442767605
1939	712.289125735087	0.0207319621808971
1940	712.295512161063	0.0236404806534265
1941	712.301898615986	0.0264309590436321
1942	712.308285099858	0.0294364019196706
1943	712.314671612678	0.0326890418609114
1944	712.321058154445	0.0356767927913378
1945	712.327444725161	0.0378523679524133
1946	712.333831324825	0.0392722048912872
1947	712.340217953437	0.0402012940823057
1948	712.346604610997	0.0407617946591798
1949	712.352991297504	0.0407703208462159
1950	712.35937801296	0.0400023271944825
1951	712.365764757364	0.03858510661992
1952	712.372151530715	0.0369120564168681
1953	712.378538333015	0.0351193014508457
1954	712.384925164263	0.033363377864848
1955	712.391312024459	0.0318863560200699
1956	712.397698913602	0.0307911296504896
1957	712.404085831694	0.0301522052903225
1958	712.410472778734	0.0295527814796587
1959	712.416859754721	0.0287065277852398
1960	712.423246759657	0.0280040270302322
1961	712.42963379354	0.0278467384768137
1962	712.436020856372	0.0279027876372972
1963	712.442407948151	0.0279169264769407
1964	712.448795068878	0.0277741623741676
1965	712.455182218554	0.027245452536289
1966	712.461569397177	0.0262885257857478
1967	712.467956604748	0.0251788660600404
1968	712.474343841267	0.0238360062089734
1969	712.480731106734	0.0222317892401513
1970	712.487118401149	0.0209946952113456
1971	712.493505724512	0.0204188511811779
1972	712.499893076822	0.0202140564551236
1973	712.506280458081	0.0199295313272219
1974	712.512667868288	0.0192852463765281
1975	712.519055307442	0.0183683748419746
1976	712.525442775544	0.0173806834497753
1977	712.531830272594	0.0165744896389342
1978	712.538217798592	0.0159555609681768
1979	712.544605353538	0.0155787405574829
1980	712.550992937432	0.0156406621159047
1981	712.557380550273	0.0159364506756704
1982	712.563768192063	0.0162792197770403
1983	712.5701558628	0.0171210765619866
1984	712.576543562485	0.0186159290762806
1985	712.582931291118	0.020373447192207
1986	712.589319048699	0.0221307347171608
1987	712.595706835228	0.0237360094635591
1988	712.602094650704	0.0247887313812976
1989	712.608482495128	0.0256905081877478
1990	712.614870368501	0.0267128556439011
1991	712.621258270821	0.0272165190860396
1992	712.627646202088	0.026984673135966
1993	712.634034162304	0.0263972625936951
1994	712.640422151467	0.0256059306620379
1995	712.646810169579	0.0243523873921762
1996	712.653198216638	0.0225077352195056
1997	712.659586292644	0.0203351483061797
1998	712.665974397599	0.0179440938195042
1999	712.672362531501	0.0155641459734901
[truncated: 284,206 more rows]
