# Supplementary material for: Use of hare bone for the manufacture of a Clovis bead
Source: Sci Rep. 2024 Feb 5;14:2937. doi: 10.1038/s41598-024-53390-9 (PMC10844228; doi:10.1038/s41598-024-53390-9)
Supplement: Supplementary file 7 — Supplementary Information 6. [file 41598_2024_53390_MOESM7_ESM.csv]

	m/z	intensity
1	899.932250976562	0
2	899.948364257812	0
3	899.964477539062	0
4	899.980590820312	0
5	899.996704101562	0
6	900.012817382812	0
7	900.028930664062	0
8	900.045043945312	0
9	900.061157226562	7.31544762606629e-05
10	900.077209472656	0.000220923636908848
11	900.093322753906	0.000423685726362188
12	900.109436035156	0.000711364671307706
13	900.125549316406	0.000327927578703015
14	900.141662597656	0.000115985862713885
15	900.157775878906	0.000348437946468058
16	900.173889160156	0.000322931742707997
17	900.190002441406	0.000831937969529987
18	900.206115722656	0.000355024068219864
19	900.222229003906	0.00124382232526782
20	900.238342285156	0.00176769377142873
21	900.25439453125	0.00276266096134322
22	900.2705078125	0.00455534365549961
23	900.28662109375	0.005974255928239
24	900.302734375	0.00666511452914229
25	900.31884765625	0.00863821305405179
26	900.3349609375	0.00965290889923711
27	900.35107421875	0.0130998500394609
28	900.3671875	0.0180521522076847
29	900.38330078125	0.0239687161877656
30	900.3994140625	0.0309871922051475
31	900.41552734375	0.0373695937978801
32	900.431640625	0.0414694704855778
33	900.44775390625	0.0433726980064124
34	900.4638671875	0.0448591869872647
35	900.47998046875	0.0449117027501162
36	900.49609375	0.0438759808815462
37	900.51220703125	0.0417922143492729
38	900.5283203125	0.0390813976417447
39	900.54443359375	0.0352966930215931
40	900.560546875	0.0309137129563613
41	900.576599121094	0.0263776746044832
42	900.592712402344	0.0208117105874838
43	900.608825683594	0.0145316524179412
44	900.624938964844	0.00843178557706833
45	900.641052246094	0.00435301503120076
46	900.657165527344	9.78221652340474e-05
47	900.673278808594	0
48	900.689392089844	0.00114507989546949
49	900.705505371094	0.00265826248501593
50	900.721618652344	0.00418572229270122
51	900.737731933594	0.00532642652468181
52	900.753845214844	0.00578432826904969
53	900.769958496094	0.00591154349952564
54	900.786071777344	0.00649142637376067
55	900.802185058594	0.00653393612734899
56	900.818298339844	0.00687016553250057
57	900.834411621094	0.00809324058519135
58	900.850524902344	0.00911509882670473
59	900.866638183594	0.00990294360856754
60	900.882751464844	0.010864211281079
61	900.898864746094	0.010815128365437
62	900.914978027344	0.0104237599720434
63	900.931091308594	0.0108121813854544
64	900.947265625	0.0105483165952627
65	900.96337890625	0.0109248175064693
66	900.9794921875	0.00932302373410114
67	900.99560546875	0.0100173734189133
68	901.01171875	0.0100932909208726
69	901.02783203125	0.0103523062182658
70	901.0439453125	0.0103105747290225
71	901.06005859375	0.0101057717158964
72	901.076171875	0.00884490351698199
73	901.09228515625	0.00814488705298083
74	901.1083984375	0.00758839275440578
75	901.12451171875	0.00649986471826141
76	901.140625	0.00637499260805266
77	901.15673828125	0.00778553086365923
78	901.1728515625	0.00811090002121088
79	901.18896484375	0.00935414255952709
80	901.205078125	0.00912737123568511
81	901.22119140625	0.0092305902079502
82	901.2373046875	0.00971824396613796
83	901.25341796875	0.00989123078625548
84	901.269592285156	0.00984777589900743
85	901.285705566406	0.00958546190962014
86	901.301818847656	0.00980384296460638
87	901.317932128906	0.0116929923483712
88	901.334045410156	0.0129995417569402
89	901.350158691406	0.014464871240565
90	901.366271972656	0.0152211966310751
91	901.382385253906	0.0153810561136851
92	901.398498535156	0.015597198775962
93	901.414611816406	0.0165310053599594
94	901.430725097656	0.0166284929897954
95	901.446899414062	0.0166296846253925
96	901.463012695312	0.0167810769903014
97	901.479125976562	0.0166507200907662
98	901.495239257812	0.0156830890882243
99	901.511352539062	0.0142095908162836
100	901.527465820312	0.0117729354015581
101	901.543579101562	0.00945262347001579
102	901.559692382812	0.00764492472632869
103	901.575805664062	0.00599316958913318
104	901.591979980469	0.00392421864250254
105	901.608093261719	0.00285946257590497
106	901.624206542969	0.00304589952776392
107	901.640319824219	0.003118395832815
108	901.656433105469	0.00283996312470133
109	901.672546386719	0.00227688327628481
110	901.688659667969	0.00208288314975599
111	901.704772949219	0.00188557125599649
112	901.720947265625	0.00229289322806506
113	901.737060546875	0.00345073890832248
114	901.753173828125	0.00356864936431332
115	901.769287109375	0.00415097994285074
116	901.785400390625	0.00426369291658448
117	901.801513671875	0.00360682257562885
118	901.817687988281	0.00383733391565151
119	901.833801269531	0.00447218633374394
120	901.849914550781	0.00487962472112398
121	901.866027832031	0.00563418612390635
122	901.882141113281	0.0066353059194275
123	901.898254394531	0.0080679454940462
124	901.914428710938	0.0078965713373881
125	901.930541992188	0.00925292004289022
126	901.946655273438	0.0104276569113303
127	901.962768554688	0.010408919793628
128	901.978881835938	0.0101021849704174
129	901.994995117188	0.00974681483029147
130	902.011169433594	0.00979677609695843
131	902.027282714844	0.00940091833008598
132	902.043395996094	0.00900747160700809
133	902.059509277344	0.00906462533881303
134	902.075622558594	0.00837080583452463
135	902.091796875	0.0077690199227829
136	902.10791015625	0.0071324300378635
137	902.1240234375	0.00609915560000643
138	902.14013671875	0.00584549193615586
139	902.15625	0.00545308900728022
140	902.172424316406	0.00503495879261456
141	902.188537597656	0.00532443158990921
142	902.204650878906	0.00543749586369591
143	902.220764160156	0.00525591698028232
144	902.236877441406	0.00571470390958447
145	902.253051757812	0.00730546168060543
146	902.269165039062	0.00855004999965625
147	902.285278320312	0.0089387708022875
148	902.301391601562	0.0106349508586914
149	902.317565917969	0.0125934007493119
150	902.333679199219	0.0138614404075133
151	902.349792480469	0.0153588292211296
152	902.365905761719	0.0161028672869745
153	902.382019042969	0.0173628217652779
154	902.398193359375	0.0173072370202851
155	902.414306640625	0.0169512830642777
156	902.430419921875	0.0168966988947363
157	902.446533203125	0.0154341524805159
158	902.462707519531	0.0139687480398291
159	902.478820800781	0.0123197690065702
160	902.494934082031	0.0113035264821854
161	902.511047363281	0.00976993505728012
162	902.527221679688	0.00844479755616628
163	902.543334960938	0.00734233373745186
164	902.559448242188	0.00701799572573488
165	902.575561523438	0.00722868163651729
166	902.591735839844	0.00695109891255384
167	902.607849121094	0.00724247069550155
168	902.623962402344	0.00862241659950781
169	902.64013671875	0.00907233099826374
170	902.65625	0.00887806511999949
171	902.67236328125	0.00867904615491406
172	902.6884765625	0.00813052002848439
173	902.704650878906	0.00800781437117171
174	902.720764160156	0.00705069499311268
175	902.736877441406	0.00683502667641481
176	902.753051757812	0.00697941959219056
177	902.769165039062	0.00732270012267981
178	902.785278320312	0.00822099614154032
179	902.801391601562	0.00860580099979147
180	902.817565917969	0.00874650586987661
181	902.833679199219	0.00840811699193113
182	902.849792480469	0.00909977493582905
183	902.865966796875	0.0094257138610434
184	902.882080078125	0.00965424201980372
185	902.898193359375	0.0102277933294889
186	902.914367675781	0.00918922503326306
187	902.930480957031	0.00884764589939309
188	902.946594238281	0.00867390656273699
189	902.962768554688	0.0080777069738719
190	902.978881835938	0.00686450565316989
191	902.994995117188	0.00601797697186576
192	903.011169433594	0.00565112660914865
193	903.027282714844	0.00440080560406149
194	903.043395996094	0.00370504483181329
195	903.0595703125	0.00322957358744187
196	903.07568359375	0.00399907265020089
197	903.091796875	0.00545614235238189
198	903.107971191406	0.0063134621374784
199	903.124084472656	0.00663722322309707
200	903.140197753906	0.00715123436734591
201	903.156372070312	0.00799615682573424
202	903.172485351562	0.00833474924028418
203	903.188598632812	0.00780410965079859
204	903.204772949219	0.00767879414433115
205	903.220886230469	0.00839363210564715
206	903.236999511719	0.00956430743378527
207	903.253173828125	0.0108093703806783
208	903.269287109375	0.0127992221277592
209	903.285461425781	0.0131850848433949
210	903.301574707031	0.0134565224257472
211	903.317687988281	0.0145452342657123
212	903.333862304688	0.0148367243724484
213	903.349975585938	0.0146957411366547
214	903.366088867188	0.0157878225336181
215	903.382263183594	0.0161055523418655
216	903.398376464844	0.0168882020942282
217	903.41455078125	0.0173432782362597
218	903.4306640625	0.0174025960262611
219	903.44677734375	0.0175558468120896
220	903.462951660156	0.0160688746940606
221	903.479064941406	0.0134284814044434
222	903.495239257812	0.0117093117389098
223	903.511352539062	0.00991480488956131
224	903.527465820312	0.009671394843387
225	903.543640136719	0.00908849073442205
226	903.559753417969	0.0088255484754781
227	903.575927734375	0.00728378196761982
228	903.592041015625	0.0065363986091092
229	903.608154296875	0.00526929010068746
230	903.624328613281	0.00452621010455623
231	903.640441894531	0.0042098933485415
232	903.656616210938	0.0037409960745255
233	903.672729492188	0.00481079493233178
234	903.688903808594	0.00600218542490941
235	903.705017089844	0.00584800473681551
236	903.721130371094	0.00605811574118336
237	903.7373046875	0.00605414453552379
238	903.75341796875	0.00572784479753922
239	903.769592285156	0.00600234488908806
240	903.785705566406	0.00470906984247602
241	903.801879882812	0.0049015690670528
242	903.817993164062	0.00582884432043009
243	903.834167480469	0.00523936793331655
244	903.850280761719	0.00539420567331108
245	903.866394042969	0.00505983934176379
246	903.882568359375	0.00540017177809745
247	903.898681640625	0.00556599256914013
248	903.914855957031	0.00575613274357826
249	903.930969238281	0.00612985464830815
250	903.947143554688	0.00631428442077717
251	903.963256835938	0.00673522059951694
252	903.979431152344	0.0077731617852824
253	903.995544433594	0.00879346372124267
254	904.01171875	0.00959109509504327
255	904.02783203125	0.00942508347706411
256	904.044006347656	0.00974447584016673
257	904.060119628906	0.00936581194292283
258	904.076293945312	0.00887891468234329
259	904.092407226562	0.0090271400405579
260	904.108581542969	0.00916011157368951
261	904.124694824219	0.00970219338277894
262	904.140869140625	0.0102709862401621
263	904.156982421875	0.010877925524147
264	904.173156738281	0.0109303305332761
265	904.189270019531	0.0111815683706746
266	904.205444335938	0.0112602063387172
267	904.221557617188	0.0114747372495131
268	904.237731933594	0.0104600407158279
269	904.253845214844	0.0108386045546526
270	904.27001953125	0.0102935788439786
271	904.2861328125	0.010644969852959
272	904.302307128906	0.0115866678358698
273	904.318420410156	0.012155971383204
274	904.334594726562	0.0136059642485675
275	904.350708007812	0.014809919418139
276	904.366882324219	0.0156076341966679
277	904.382995605469	0.016826378807466
278	904.399169921875	0.0176579530617628
279	904.415283203125	0.0190879331916472
280	904.431457519531	0.0198050796727026
281	904.447570800781	0.0200606668337531
282	904.463745117188	0.0203362857518426
283	904.479858398438	0.0195810254369724
284	904.496032714844	0.0180023134852744
285	904.51220703125	0.0166248184372864
286	904.5283203125	0.0141492170626096
287	904.544494628906	0.0122348297768102
288	904.560607910156	0.00980358124393738
289	904.576782226562	0.00854768749036822
290	904.592895507812	0.00659659396422225
291	904.609069824219	0.00648601667720681
292	904.625183105469	0.00608411883915229
293	904.641357421875	0.00606415157888238
294	904.657531738281	0.00612572013621272
295	904.673645019531	0.00681478843841908
296	904.689819335938	0.00715292309748279
297	904.705932617188	0.00823870976401483
298	904.722106933594	0.00854013371389246
299	904.73828125	0.00880341851125648
300	904.75439453125	0.0089908975108074
301	904.770568847656	0.00921986574338501
302	904.786682128906	0.00991182990196721
303	904.802856445312	0.00976173443636354
304	904.818969726562	0.00955442778268128
305	904.835144042969	0.00877732427975903
306	904.851318359375	0.00817283440414365
307	904.867431640625	0.0083298381597558
308	904.883605957031	0.00852308000923942
309	904.899719238281	0.00815081646433991
310	904.915893554688	0.00828780379306882
311	904.932067871094	0.0089016164157309
312	904.948181152344	0.0088550617962471
313	904.96435546875	0.00893677110324533
314	904.980529785156	0.00839957144416722
315	904.996643066406	0.00732738256107942
316	905.012817382812	0.00699378386909285
317	905.028930664062	0.00761430646717118
318	905.045104980469	0.00758160407999008
319	905.061279296875	0.00700678621232394
320	905.077392578125	0.00707757901633935
321	905.093566894531	0.00639309983679993
322	905.109741210938	0.00621738478170809
323	905.125854492188	0.00557393192911146
324	905.142028808594	0.00629133546481363
325	905.158203125	0.00676031710984856
326	905.17431640625	0.00735314808945792
327	905.190490722656	0.0075640484453642
328	905.206604003906	0.00777351825354747
329	905.222778320312	0.00837350483487046
330	905.238952636719	0.0100568492676368
331	905.255065917969	0.0107584266413299
332	905.271240234375	0.0104830052700974
333	905.287414550781	0.0107659409616882
334	905.303527832031	0.0102502074513282
335	905.319702148438	0.00975500358266679
336	905.335876464844	0.00978049643185203
337	905.351989746094	0.0102541975353447
338	905.3681640625	0.0102653857159754
339	905.384338378906	0.0101120719759746
340	905.400451660156	0.00950675014508012
341	905.416625976562	0.00927048957531238
342	905.432800292969	0.00948530562671621
343	905.448974609375	0.00954658652371853
344	905.465087890625	0.00951107613021164
345	905.481262207031	0.00893915698114362
346	905.497436523438	0.00813836625144862
347	905.513549804688	0.00774811598302307
348	905.529724121094	0.00735787180142778
349	905.5458984375	0.00729663304612645
350	905.56201171875	0.0065087289389666
351	905.578186035156	0.00536893795822962
352	905.594360351562	0.00461966197518707
353	905.610473632812	0.00499091338099472
354	905.626647949219	0.00452105907931543
355	905.642822265625	0.00476023480864701
356	905.658996582031	0.00462129503355898
357	905.675109863281	0.00534015573376259
358	905.691284179688	0.00668698740990689
359	905.707458496094	0.00623574201231818
360	905.7236328125	0.00652357050733898
361	905.73974609375	0.0066678769220452
362	905.755920410156	0.00645218621999814
363	905.772094726562	0.00595660372302322
364	905.788208007812	0.00600984356437713
365	905.804382324219	0.00599585211777033
366	905.820556640625	0.00575156328791739
367	905.836730957031	0.00539426876959883
368	905.852844238281	0.00436085036892776
369	905.869018554688	0.00467062667974672
370	905.885192871094	0.00495847460637061
371	905.9013671875	0.00585426467648631
372	905.91748046875	0.00651975443539006
373	905.933654785156	0.00759435354430304
374	905.949829101562	0.00820262974507729
375	905.966003417969	0.00849477636543244
376	905.982116699219	0.00818041464199232
377	905.998291015625	0.00863515998987061
378	906.014465332031	0.0100626156123107
379	906.030639648438	0.00984314482793935
380	906.046813964844	0.00959029991986674
381	906.062927246094	0.00914386793342013
382	906.0791015625	0.00946749758129392
383	906.095275878906	0.0096099395096627
384	906.111450195312	0.00912775129372577
385	906.127563476562	0.00848773919728292
386	906.143737792969	0.00821487674799063
387	906.159912109375	0.00764782089093094
388	906.176086425781	0.00703689814060445
389	906.192260742188	0.00747545428263138
390	906.208374023438	0.00722739335400247
391	906.224548339844	0.00790054613227668
392	906.24072265625	0.00831526393999888
393	906.256896972656	0.00786456109046919
394	906.273071289062	0.00797507229781301
395	906.289184570312	0.00833496302597939
396	906.305358886719	0.00890274608101042
397	906.321533203125	0.00951582904985655
398	906.337707519531	0.0109104158497431
399	906.353881835938	0.0114286148504545
400	906.370056152344	0.0123010893231788
401	906.386169433594	0.0146412115828211
402	906.40234375	0.0163400144591262
403	906.418518066406	0.0178037485982716
404	906.434692382812	0.0186142429075342
405	906.450866699219	0.0195377457139768
406	906.467041015625	0.0197188438177038
407	906.483154296875	0.0192395537394154
408	906.499328613281	0.018200480014453
409	906.515502929688	0.0172520035584729
410	906.531677246094	0.0156893863795989
411	906.5478515625	0.0139093439354932
412	906.564025878906	0.0112381298653934
413	906.580139160156	0.00931075361861605
414	906.596313476562	0.00837372706998481
415	906.612487792969	0.00676820645440059
416	906.628662109375	0.00440120843030125
417	906.644836425781	0.00313327711169801
418	906.661010742188	0.00264684951328142
419	906.677185058594	0.0014590257272771
420	906.693298339844	0.00113138068486676
421	906.70947265625	0.00152659542528868
422	906.725646972656	0.00145929736437025
423	906.741821289062	0.00177774771980071
424	906.757995605469	0.00188353762832912
425	906.774169921875	0.00286762873556063
426	906.790344238281	0.00350984176891615
427	906.806518554688	0.00378347798607408
428	906.822631835938	0.00332138500762291
429	906.838806152344	0.00348630691649659
430	906.85498046875	0.00413567557990316
431	906.871154785156	0.00429011481191752
432	906.887329101562	0.00450367946305611
433	906.903503417969	0.00635415874239194
434	906.919677734375	0.00696253347643678
435	906.935852050781	0.00652334108180107
436	906.952026367188	0.00640075887840836
437	906.968200683594	0.00649894324787169
438	906.984313964844	0.00547613242218965
439	907.00048828125	0.00495350379029219
440	907.016662597656	0.00481614992231225
441	907.032836914062	0.00507646382314079
442	907.049011230469	0.00520803905395144
443	907.065185546875	0.00552414296884628
444	907.081359863281	0.00575823488822529
445	907.097534179688	0.00668133429295855
446	907.113708496094	0.00662505237044407
447	907.1298828125	0.00619113111744102
448	907.146057128906	0.00597750222835091
449	907.162231445312	0.00688630954957312
450	907.178405761719	0.00728635585242914
451	907.194580078125	0.00742559181307189
452	907.210693359375	0.0078556864545389
453	907.226867675781	0.0086186010696744
454	907.243041992188	0.00775223070079906
455	907.259216308594	0.00696262799217508
456	907.275390625	0.00660598785282882
457	907.291564941406	0.00695265346180706
458	907.307739257812	0.00701228654343759
459	907.323913574219	0.00753300189700646
460	907.340087890625	0.00840132203064156
461	907.356262207031	0.00981941271181735
462	907.372436523438	0.0109695497588988
463	907.388610839844	0.0118955850152078
464	907.40478515625	0.0124654377994951
465	907.420959472656	0.0136343253481897
466	907.437133789062	0.0137022415105742
467	907.453308105469	0.0145306814636534
468	907.469482421875	0.0149633827794404
469	907.485656738281	0.0152101253031419
470	907.501831054688	0.015180313824314
471	907.518005371094	0.0152096304406377
472	907.5341796875	0.0141794680984546
473	907.550354003906	0.0128374773923577
474	907.566528320312	0.011591331595754
475	907.582702636719	0.0103437553613534
476	907.598876953125	0.0092015556975698
477	907.615051269531	0.00833924960069755
478	907.631225585938	0.00654905683816621
479	907.647399902344	0.00538589004290067
480	907.66357421875	0.00489217711336179
481	907.679748535156	0.00527390623035604
482	907.695922851562	0.00507344126880495
483	907.712097167969	0.00449676745885734
484	907.728271484375	0.00415707805179492
485	907.744445800781	0.0038116696489173
486	907.760620117188	0.00323977298662683
487	907.776794433594	0.00347560769703505
488	907.79296875	0.00312781792449627
489	907.809143066406	0.00333266293456192
490	907.825317382812	0.00408537559435551
491	907.841491699219	0.00444757650968268
492	907.857666015625	0.00506678318369101
493	907.873840332031	0.00504180956444538
494	907.890014648438	0.00552417348236049
495	907.906188964844	0.00487648009585968
496	907.92236328125	0.00512425280459682
497	907.938537597656	0.00482082460916539
498	907.954711914062	0.00532465117987802
499	907.970947265625	0.00626429019815785
500	907.987121582031	0.00607721280917159
501	908.003295898438	0.00682517488317812
502	908.019470214844	0.00716402768509771
503	908.03564453125	0.00762208808185393
504	908.051818847656	0.00766007231529285
505	908.067993164062	0.00748635129913518
506	908.084167480469	0.00744566384315763
507	908.100341796875	0.00744407663947578
508	908.116516113281	0.0064502350582817
509	908.132690429688	0.0062326534460456
510	908.148864746094	0.00612378761334292
511	908.1650390625	0.00559675301267263
512	908.181213378906	0.00590939629051891
513	908.197448730469	0.00596646644381438
514	908.213623046875	0.00607121979690118
515	908.229797363281	0.00504067185967891
516	908.245971679688	0.00528322761785053
517	908.262145996094	0.00568933304855463
518	908.2783203125	0.00551658376831638
519	908.294494628906	0.00658403795038358
520	908.310668945312	0.00731295320374332
521	908.326843261719	0.0111187712796858
522	908.343017578125	0.0169992247394086
523	908.359252929688	0.0252370633492598
524	908.375427246094	0.0350603224316088
525	908.3916015625	0.0447009603310607
526	908.407775878906	0.0531748278435415
527	908.423950195312	0.0592283702477886
528	908.440124511719	0.0626746786718574
529	908.456298828125	0.0658887770690917
530	908.472473144531	0.0663978918518729
531	908.488708496094	0.0656849236495295
532	908.5048828125	0.0632034428537241
533	908.521057128906	0.0580041028470976
534	908.537231445312	0.0509523288363406
535	908.553405761719	0.0431138061045013
536	908.569580078125	0.0349052766147366
537	908.585754394531	0.0258651774766034
538	908.601989746094	0.0168284171131682
539	908.6181640625	0.00993495151075643
540	908.634338378906	0.00385970790898541
541	908.650512695312	0.00103731267130998
542	908.666687011719	0.000673390115623549
543	908.682861328125	0.00201695043811973
544	908.699035644531	0.00401804434772819
545	908.715270996094	0.00578359051075512
546	908.7314453125	0.00645961215426243
547	908.747619628906	0.00634220979749701
548	908.763793945312	0.00601644034645515
549	908.779968261719	0.00606354224488177
550	908.796142578125	0.00538206901613955
551	908.812377929688	0.00524560109862269
552	908.828552246094	0.00506812875783039
553	908.8447265625	0.00465367822100101
554	908.860900878906	0.00578363918016926
555	908.877075195312	0.00597475045068714
556	908.893310546875	0.00607955773718507
557	908.909484863281	0.00614336095973426
558	908.925659179688	0.00682750372275263
559	908.941833496094	0.00677210526999085
560	908.9580078125	0.00654410061996434
561	908.974243164062	0.00601141015282416
562	908.990417480469	0.00620157876158758
563	909.006591796875	0.00654719042828002
564	909.022766113281	0.00760135379949365
565	909.038940429688	0.00799607984292941
566	909.05517578125	0.00740379611042928
567	909.071350097656	0.00758061963720412
568	909.087524414062	0.00732401989730932
569	909.103698730469	0.00786990402611418
570	909.119873046875	0.00774014087332622
571	909.136108398438	0.00791792683287336
572	909.152282714844	0.00902312409184051
573	909.16845703125	0.0102646911574898
574	909.184631347656	0.0118276412784822
575	909.200866699219	0.0120164036824394
576	909.217041015625	0.0128145386751065
577	909.233215332031	0.0125131329020066
578	909.249389648438	0.0121087436279525
579	909.265625	0.0108770758885862
580	909.281799316406	0.00995915402148408
581	909.297973632812	0.010105015600181
582	909.314147949219	0.012121434668649
583	909.330383300781	0.0146294543099744
584	909.346557617188	0.0191854106252355
585	909.362731933594	0.0260029119546578
586	909.37890625	0.0337502076222559
587	909.395141601562	0.0403998803127526
588	909.411315917969	0.045286282238832
589	909.427490234375	0.0493029760278049
590	909.443664550781	0.051027610894304
591	909.459899902344	0.0520570467494475
592	909.47607421875	0.0521218891190836
593	909.492248535156	0.0509250844909754
594	909.508483886719	0.0472435875380208
595	909.524658203125	0.0428359219781616
596	909.540832519531	0.0372495637559229
597	909.557006835938	0.0298832462446597
598	909.5732421875	0.0222899635330603
599	909.589416503906	0.0148740567618106
600	909.605590820312	0.00848094491445425
601	909.621826171875	0.00359601954215916
602	909.638000488281	0.000987420218130627
603	909.654174804688	0
604	909.670349121094	0.00135692000584143
605	909.686584472656	0.00408612058933044
606	909.702758789062	0.00564091993027819
607	909.718933105469	0.00624877547569696
608	909.735168457031	0.00603317817663086
609	909.751342773438	0.00539035783079034
610	909.767517089844	0.00437466624690117
611	909.783752441406	0.00486954562226773
612	909.799926757812	0.00519706214946069
613	909.816101074219	0.00525376015872333
614	909.832336425781	0.00529806319428436
615	909.848510742188	0.00595984473238262
616	909.864685058594	0.00589304933655073
617	909.880920410156	0.00566318247040745
618	909.897094726562	0.00566315295666818
619	909.913269042969	0.00578757586905575
620	909.929504394531	0.00636212578302253
621	909.945678710938	0.00669731467011936
622	909.961853027344	0.00779922593763805
623	909.978088378906	0.00893833357709247
624	909.994262695312	0.0092048706174327
625	910.010437011719	0.00913143727520247
626	910.026672363281	0.00882293749866846
627	910.042846679688	0.00803809711605234
628	910.059020996094	0.00607742805817939
629	910.075256347656	0.00522297868995139
630	910.091430664062	0.00488922034431741
631	910.107666015625	0.00675740809936913
632	910.123840332031	0.00678412797762266
633	910.140014648438	0.00668687531989557
634	910.15625	0.00697298544447587
635	910.172424316406	0.00694010857387647
636	910.188598632812	0.0065877676992724
637	910.204833984375	0.0069573284568414
638	910.221008300781	0.0076988130590191
639	910.237243652344	0.00862530320963643
640	910.25341796875	0.0092642738467908
641	910.269592285156	0.0102522746873206
642	910.285827636719	0.0121242976831939
643	910.302001953125	0.0127823436183221
644	910.318176269531	0.0140144815499741
645	910.334411621094	0.0155279418038108
646	910.3505859375	0.0173913902985945
647	910.366821289062	0.0193292230818511
648	910.382995605469	0.0221620448218857
649	910.399230957031	0.0255575128144121
650	910.415405273438	0.0281338094017992
651	910.431579589844	0.0305446523186334
652	910.447814941406	0.0308632220645256
653	910.463989257812	0.0310187230841823
654	910.480224609375	0.0299874262735866
655	910.496398925781	0.0286891122635533
656	910.512573242188	0.0268701148038356
657	910.52880859375	0.0248360761988891
658	910.544982910156	0.0223352345344256
659	910.561218261719	0.0192836699381438
660	910.577392578125	0.0158291946705129
661	910.593627929688	0.0128777648271637
662	910.609802246094	0.0111088421707954
663	910.6259765625	0.00868620557743052
664	910.642211914062	0.00746133430493475
665	910.658386230469	0.00608483700048023
666	910.674621582031	0.0051131576816236
667	910.690795898438	0.00423827568848065
668	910.70703125	0.00467368809306336
669	910.723205566406	0.00467042989543427
670	910.739440917969	0.00474489295833639
671	910.755615234375	0.00512785913326816
672	910.771850585938	0.00573349898364202
673	910.788024902344	0.00558863123841017
674	910.804260253906	0.006360683220529
675	910.820434570312	0.00749225718431925
676	910.836608886719	0.00738505958318308
677	910.852844238281	0.00772035087392292
678	910.869018554688	0.00841993069545647
679	910.88525390625	0.00878526403849671
680	910.901428222656	0.00898418813320564
681	910.917663574219	0.00923937819564741
682	910.933837890625	0.00946166793147088
683	910.950073242188	0.00851384980716177
684	910.966247558594	0.00713403518026596
685	910.982482910156	0.00635596597656853
686	910.998657226562	0.00517832384481021
687	911.014892578125	0.00353817067731048
688	911.031066894531	0.00333562226768947
689	911.047302246094	0.0031526248560271
690	911.0634765625	0.00327002282799046
691	911.079711914062	0.00347944807057427
692	911.095886230469	0.00326832051333042
693	911.112121582031	0.00405326616810115
694	911.128295898438	0.00533124124897931
695	911.14453125	0.00592879927048056
696	911.160705566406	0.00565473530075666
697	911.176940917969	0.00615931573458831
698	911.193115234375	0.0079985081629013
699	911.209350585938	0.00923929609017033
700	911.2255859375	0.00945969518547171
701	911.241760253906	0.00937445554557414
702	911.257995605469	0.0094193876366381
703	911.274169921875	0.00918681316725083
704	911.290405273438	0.0102168515594047
705	911.306579589844	0.0114299888807367
706	911.322814941406	0.0133154394347268
707	911.338989257812	0.0150073029266173
708	911.355224609375	0.0179665479115083
709	911.371398925781	0.0201743295095988
710	911.387634277344	0.0230062656857856
711	911.40380859375	0.0254677155185896
712	911.420043945312	0.0271419404991248
713	911.436279296875	0.0289048542758911
714	911.452453613281	0.0290475432396402
715	911.468688964844	0.0283176571901194
716	911.48486328125	0.0268420293009096
717	911.501098632812	0.0258494182631886
718	911.517272949219	0.0242603091071118
719	911.533508300781	0.0213423108693659
720	911.549743652344	0.0174082151539285
721	911.56591796875	0.014332391837301
722	911.582153320312	0.0108193272583441
723	911.598327636719	0.0074321435229915
724	911.614562988281	0.00548161083764285
725	911.630798339844	0.00326406153620717
726	911.64697265625	0.00253275225839081
727	911.663208007812	0.00150104918385673
728	911.679382324219	0.00202091008783745
729	911.695617675781	0.00218220555754985
730	911.711791992188	0.00322561316234291
731	911.72802734375	0.00367633803291717
732	911.744262695312	0.00292405264738651
733	911.760437011719	0.00269674451698594
734	911.776672363281	0.0027717386002815
735	911.792907714844	0.00290299835352149
736	911.80908203125	0.00359308804633416
737	911.825317382812	0.00456450134787854
738	911.841491699219	0.00507626268784615
739	911.857727050781	0.00624221858203435
740	911.873962402344	0.00678354363987187
741	911.89013671875	0.00734728036595449
742	911.906372070312	0.00680337030379229
743	911.922607421875	0.00682305956446224
744	911.938781738281	0.00724279866726961
745	911.955017089844	0.00763631399138091
746	911.97119140625	0.00831687342973906
747	911.987426757812	0.00914381691594604
748	912.003662109375	0.00962840552719631
749	912.019836425781	0.00964380693294627
750	912.036071777344	0.00927012531821571
751	912.052307128906	0.00824368182923022
752	912.068481445312	0.00630031848371931
753	912.084716796875	0.00587705021626104
754	912.100952148438	0.00637022488434923
755	912.117126464844	0.0067961694439191
756	912.133361816406	0.00692457991991841
757	912.149597167969	0.00762183458584094
758	912.165771484375	0.00840253230383504
759	912.182006835938	0.00923901873408569
760	912.1982421875	0.00880860139200019
761	912.214416503906	0.00835768191584474
762	912.230651855469	0.0083101500329449
763	912.246887207031	0.00850531933193899
764	912.263061523438	0.00925407363767612
765	912.279296875	0.0093801054016556
766	912.295532226562	0.0106199825051048
767	912.311706542969	0.0121626397009388
768	912.327941894531	0.0135231527735378
769	912.344177246094	0.0149337326695579
770	912.3603515625	0.0162189095606084
771	912.376586914062	0.0182302803772069
772	912.392822265625	0.020465755237471
773	912.409057617188	0.0227346084048976
774	912.425231933594	0.0255613378989516
775	912.441467285156	0.0277462721787255
776	912.457702636719	0.0290247766348415
777	912.473876953125	0.0302803947668658
778	912.490112304688	0.0305933449463421
779	912.50634765625	0.0300628061707098
780	912.522583007812	0.0281847813483969
781	912.538757324219	0.0262299899347883
782	912.554992675781	0.0237626199305725
783	912.571228027344	0.0212566286327039
784	912.58740234375	0.018352494720212
785	912.603637695312	0.0153487069427703
786	912.619873046875	0.0136456770580205
787	912.636108398438	0.0106747907052771
788	912.652282714844	0.0077687516105083
789	912.668518066406	0.00575912999995275
790	912.684753417969	0.00437270867512599
791	912.700988769531	0.00405388245439726
792	912.717163085938	0.00296594971750885
793	912.7333984375	0.00257035682803506
794	912.749633789062	0.00339112526132007
795	912.765869140625	0.00388098325576487
796	912.782043457031	0.00444379424552685
797	912.798278808594	0.00508480417501879
798	912.814514160156	0.00560994758892076
799	912.830749511719	0.00640020231746666
800	912.846923828125	0.00688863165206602
801	912.863159179688	0.0065941277916199
802	912.87939453125	0.00656282708762605
803	912.895629882812	0.00716092617808086
804	912.911804199219	0.00738090909035218
805	912.928039550781	0.00774298449444709
806	912.944274902344	0.00794771016967808
807	912.960510253906	0.00768992386507466
808	912.976745605469	0.00773587024605531
809	912.992919921875	0.00759919632237258
810	913.009155273438	0.00732567587719807
811	913.025390625	0.00722762513550407
812	913.041625976562	0.00586934597296781
813	913.057861328125	0.00632345052058161
814	913.074035644531	0.00588399932756746
815	913.090270996094	0.005983352601214
816	913.106506347656	0.00553865720373985
817	913.122741699219	0.00530662321658202
818	913.138977050781	0.00485143869701072
819	913.155151367188	0.00488880729347193
820	913.17138671875	0.00444363678016805
821	913.187622070312	0.00437562970182232
822	913.203857421875	0.00577526647710629
823	913.220092773438	0.00679821835097416
824	913.236267089844	0.0067793241335834
825	913.252502441406	0.00766543036913048
826	913.268737792969	0.00825209521891749
827	913.284973144531	0.00936516726199498
828	913.301208496094	0.0111433994994042
829	913.317443847656	0.0124576892987013
830	913.333618164062	0.0150412670290315
831	913.349853515625	0.0169239240033192
832	913.366088867188	0.0183745843522059
833	913.38232421875	0.0207788803366704
834	913.398559570312	0.0226748890851986
835	913.414794921875	0.0240063467876994
836	913.431030273438	0.0243512692514884
837	913.447204589844	0.0253627832147257
838	913.463439941406	0.0253458020042103
839	913.479675292969	0.0243880608761505
840	913.495910644531	0.0230707994479561
841	913.512145996094	0.0224506458154221
842	913.528381347656	0.0199108252182521
843	913.544616699219	0.0163129476062388
844	913.560791015625	0.0136172085026372
845	913.577026367188	0.0121287720107314
846	913.59326171875	0.0105678590843287
847	913.609497070312	0.0100526074859313
848	913.625732421875	0.0101843970355098
849	913.641967773438	0.00956567687069524
850	913.658203125	0.00967696408768596
851	913.674438476562	0.00973294129637642
852	913.690612792969	0.00891205130690316
853	913.706848144531	0.00848692053721984
854	913.723083496094	0.00838268795471325
855	913.739318847656	0.00765668614131064
856	913.755554199219	0.00788098135911168
857	913.771789550781	0.00798225845572118
858	913.788024902344	0.00785132551784316
859	913.804260253906	0.00661703789742102
860	913.820495605469	0.00604743359116812
861	913.836730957031	0.00620020842650877
862	913.852905273438	0.00547754650612085
863	913.869140625	0.00610094084695551
864	913.885375976562	0.00706239881359555
865	913.901611328125	0.00781405781359695
866	913.917846679688	0.00896290562128249
867	913.93408203125	0.00938079312819184
868	913.950317382812	0.0103589410390247
869	913.966552734375	0.0108178356036398
870	913.982788085938	0.0103040225750777
871	913.9990234375	0.0104606156746903
872	914.015258789062	0.00972508342833633
873	914.031494140625	0.010085278180962
874	914.047729492188	0.0104125725646283
875	914.06396484375	0.0110564743386221
876	914.080139160156	0.0111568043007857
877	914.096374511719	0.0111713078402695
878	914.112609863281	0.0113760615826323
879	914.128845214844	0.011000529194036
880	914.145080566406	0.0105491827594353
881	914.161315917969	0.0111892721812855
882	914.177551269531	0.010646377539471
883	914.193786621094	0.00956467996253101
884	914.210021972656	0.00838857253969195
885	914.226257324219	0.00746660949691075
886	914.242492675781	0.00677447241688684
887	914.258728027344	0.00604180650341349
888	914.274963378906	0.00721879436522906
889	914.291198730469	0.007424982719415
890	914.307434082031	0.00846655507263732
891	914.323669433594	0.0109228454313327
892	914.339904785156	0.0122834092246502
893	914.356140136719	0.0145461123163844
894	914.372375488281	0.0164764735805789
895	914.388610839844	0.0178832901086364
896	914.404846191406	0.0192820007193879
897	914.421081542969	0.0210206827365837
898	914.437316894531	0.0213913756527884
899	914.453552246094	0.0216400040205895
900	914.469787597656	0.020392379341437
901	914.486022949219	0.019602023311799
902	914.502258300781	0.0180625870683964
903	914.518493652344	0.015515636389135
904	914.534729003906	0.0135623233494681
905	914.550964355469	0.0115384420146139
906	914.567199707031	0.00987360408257016
907	914.583435058594	0.00881146406846333
908	914.599670410156	0.00761772261376989
909	914.615905761719	0.00670244298017044
910	914.632141113281	0.00653385936476462
911	914.648376464844	0.00620411215608208
912	914.664611816406	0.00544332199025474
913	914.680847167969	0.0051340786486095
914	914.697082519531	0.00511569383124824
915	914.713317871094	0.00398012656868734
916	914.729553222656	0.00437561991940485
917	914.745788574219	0.00447119572193176
918	914.762023925781	0.00412190089093513
919	914.778259277344	0.0039137446946069
920	914.794494628906	0.00315867893115589
921	914.810729980469	0.00341112902535694
922	914.827026367188	0.00395062315449108
923	914.84326171875	0.00296907042660446
924	914.859497070312	0.00326300425599929
925	914.875732421875	0.00324510005790839
926	914.891967773438	0.00303265442680378
927	914.908203125	0.00387588319006436
928	914.924438476562	0.00393379367560543
929	914.940673828125	0.00489813456758228
930	914.956909179688	0.00582576053097976
931	914.97314453125	0.00604006824954306
932	914.989379882812	0.00620192610084757
933	915.005615234375	0.00623265977721062
934	915.021850585938	0.00700627502532006
935	915.0380859375	0.00661407223729779
936	915.054382324219	0.00788882313958415
937	915.070617675781	0.00817942350101172
938	915.086853027344	0.00772571191922265
939	915.103088378906	0.00742839707275722
940	915.119323730469	0.00723693577493795
941	915.135559082031	0.00758666280247401
942	915.151794433594	0.00729459362448822
943	915.168029785156	0.00654096580477263
944	915.184265136719	0.00680772721761688
945	915.200500488281	0.00685372267504031
946	915.216796875	0.00658358831578889
947	915.233032226562	0.00682746371001911
948	915.249267578125	0.00590361320021489
949	915.265502929688	0.00531067459024603
950	915.28173828125	0.00603470556205659
951	915.297973632812	0.00659471207283008
952	915.314208984375	0.00798533455397571
953	915.330444335938	0.00979269593937613
954	915.3466796875	0.0116033949984363
955	915.362976074219	0.01236128186774
956	915.379211425781	0.0135483044355984
957	915.395446777344	0.0144516211773285
958	915.411682128906	0.0145400569903346
959	915.427917480469	0.0152688591202831
960	915.444152832031	0.0152419057415595
961	915.460388183594	0.0155468178530828
962	915.476684570312	0.0148737774792996
963	915.492919921875	0.0144920731020551
964	915.509155273438	0.0135682272696082
965	915.525390625	0.0119987712304201
966	915.541625976562	0.00992436573795387
967	915.557861328125	0.00846362472718232
968	915.574157714844	0.006737296350009
969	915.590393066406	0.00581202193745369
970	915.606628417969	0.00698569761217515
971	915.622863769531	0.00743747242411718
972	915.639099121094	0.00740623118305162
973	915.655334472656	0.00841588284176108
974	915.671630859375	0.0084680851513394
975	915.687866210938	0.00787658464568004
976	915.7041015625	0.00744481787614345
977	915.720336914062	0.00785749528041373
978	915.736572265625	0.00707002331179723
979	915.752807617188	0.00785128113010375
980	915.769104003906	0.00763169935399262
981	915.785339355469	0.00740925721440661
982	915.801574707031	0.00679820883524449
983	915.817810058594	0.00694387024883883
984	915.834045410156	0.00619120768233337
985	915.850341796875	0.00664155598538497
986	915.866577148438	0.00693503141306537
987	915.8828125	0.00739587014687595
988	915.899047851562	0.00725019722972279
989	915.915283203125	0.00752746196653601
990	915.931579589844	0.0086272365683351
991	915.947814941406	0.0090432557003727
992	915.964050292969	0.0083902502516272
993	915.980285644531	0.0088816070279346
994	915.99658203125	0.00820952934022208
995	916.012817382812	0.00756033949863799
996	916.029052734375	0.00674855493425166
997	916.045288085938	0.00678121451552775
998	916.061584472656	0.00621213053271415
999	916.077819824219	0.00635112100345747
1000	916.094055175781	0.00574246174554306
1001	916.110290527344	0.00610221917952906
1002	916.126525878906	0.00656544598491125
1003	916.142822265625	0.00693474032767143
1004	916.159057617188	0.00701603691691751
1005	916.17529296875	0.00759894589653973
1006	916.191528320312	0.00723251146775984
1007	916.207824707031	0.00711545305241832
1008	916.224060058594	0.00699314970714606
1009	916.240295410156	0.0072456253139548
1010	916.256530761719	0.0080760035685708
1011	916.272827148438	0.00869419867455031
1012	916.2890625	0.00756533484052025
1013	916.305297851562	0.00962113486861264
1014	916.321594238281	0.0108296304659653
1015	916.337829589844	0.0122093040897495
1016	916.354064941406	0.0124903903704286
1017	916.370300292969	0.0137389397715285
1018	916.386596679688	0.0149111983628812
1019	916.40283203125	0.0160291003364054
1020	916.419067382812	0.0177902288697601
1021	916.435363769531	0.0183144937225597
1022	916.451599121094	0.0181864723309402
1023	916.467834472656	0.0176946397113895
1024	916.484069824219	0.0167665191876017
1025	916.500366210938	0.0155427724136936
1026	916.5166015625	0.0147033405562305
1027	916.532836914062	0.0140355634306249
1028	916.549133300781	0.0120589225102116
1029	916.565368652344	0.0106425425090911
1030	916.581604003906	0.00942928675955674
1031	916.597900390625	0.00868760397363836
1032	916.614135742188	0.00806560239419195
1033	916.63037109375	0.00840629567572032
1034	916.646606445312	0.008134278569183
1035	916.662902832031	0.00791518866380369
1036	916.679138183594	0.00783580631320991
1037	916.695373535156	0.00730058712139464
1038	916.711669921875	0.00730893965142788
1039	916.727905273438	0.00781461320999679
1040	916.744140625	0.00793883286918061
1041	916.760437011719	0.00753140166504822
1042	916.776672363281	0.00779723653823067
1043	916.792907714844	0.00807499234686793
1044	916.809204101562	0.00776626280855988
1045	916.825439453125	0.00794102667837216
1046	916.841674804688	0.00847244997736331
1047	916.857971191406	0.00831391898327393
1048	916.874206542969	0.00789027746583947
1049	916.890502929688	0.00824814016621013
1050	916.90673828125	0.00854592396287429
1051	916.922973632812	0.0090787792611175
1052	916.939270019531	0.00846965688492994
1053	916.955505371094	0.00798307706335456
1054	916.971740722656	0.00819074335189757
1055	916.988037109375	0.00751152983516683
1056	917.004272460938	0.00710028767006509
1057	917.0205078125	0.00626610898037023
1058	917.036804199219	0.00662731153471212
1059	917.053039550781	0.00697564044058123
1060	917.0693359375	0.00665833227056455
1061	917.085571289062	0.00678637207296977
1062	917.101806640625	0.00678471746100312
1063	917.118103027344	0.00625045838908174
1064	917.134338378906	0.00589452907303005
1065	917.150634765625	0.00610982747549013
1066	917.166870117188	0.00720342344920756
1067	917.18310546875	0.00725278988887538
1068	917.199401855469	0.00780376807801304
1069	917.215637207031	0.00824317156640272
1070	917.23193359375	0.00893576513715773
1071	917.248168945312	0.00938565904981752
1072	917.264404296875	0.00953563500546088
1073	917.280700683594	0.0103936852263155
1074	917.296936035156	0.0115311503920839
1075	917.313232421875	0.0132078965402314
1076	917.329467773438	0.0145708967521072
1077	917.345703125	0.0163263183880163
1078	917.361999511719	0.0175653467723526
1079	917.378234863281	0.0187938855380003
1080	917.39453125	0.0191088421824708
1081	917.410766601562	0.0197728297042667
1082	917.427062988281	0.0206027496519773
1083	917.443298339844	0.0204880949004469
1084	917.459533691406	0.0200930714960895
1085	917.475830078125	0.0196465522396751
1086	917.492065429688	0.0189549488362904
1087	917.508361816406	0.0170083625370415
1088	917.524597167969	0.0153397606697702
1089	917.540893554688	0.0132815995942598
1090	917.55712890625	0.011316894657663
1091	917.573425292969	0.00930689254964224
1092	917.589660644531	0.00736316815988836
1093	917.605895996094	0.0059372677919401
1094	917.622192382812	0.00569292097147357
1095	917.638427734375	0.0049059565726902
1096	917.654724121094	0.00361928747894496
1097	917.670959472656	0.00383745463950683
1098	917.687255859375	0.00394404641535517
1099	917.703491210938	0.00351946406657176
1100	917.719787597656	0.00405090062889066
1101	917.736022949219	0.00570190492159613
1102	917.752319335938	0.00664292809407501
1103	917.7685546875	0.00652494036436703
1104	917.784851074219	0.00616234530569906
1105	917.801086425781	0.0072578582464352
1106	917.8173828125	0.00821032597890239
1107	917.833618164062	0.00842134315742821
1108	917.849914550781	0.00848454688821323
1109	917.866149902344	0.00844857314730943
1110	917.882446289062	0.00824571326144603
1111	917.898681640625	0.00851061175144913
1112	917.914978027344	0.00829583195579663
1113	917.931213378906	0.00795231194041225
1114	917.947509765625	0.00802553037665196
1115	917.963745117188	0.00694294387885577
1116	917.980041503906	0.00619174542995308
1117	917.996276855469	0.00561506258743282
1118	918.012573242188	0.00467885949440711
1119	918.02880859375	0.0037455177537645
1120	918.045104980469	0.00374578442788153
1121	918.061340332031	0.0031223743923561
1122	918.07763671875	0.0017031561714759
1123	918.093872070312	0.00091524463875163
1124	918.110168457031	0.000894532247409235
1125	918.126403808594	0.00195905671031914
1126	918.142700195312	0.0023369642189928
1127	918.158935546875	0.00269770675770443
1128	918.175231933594	0.00304080708244886
1129	918.191467285156	0.00404573041082028
1130	918.207763671875	0.00436928165783596
1131	918.224060058594	0.00556493237794122
1132	918.240295410156	0.00569489620970796
1133	918.256591796875	0.00676228363616011
1134	918.272827148438	0.00724986102263382
1135	918.289123535156	0.00936863120932114
1136	918.305358886719	0.0120605358409859
1137	918.321655273438	0.0144568141166292
1138	918.337890625	0.0170175943847966
1139	918.354187011719	0.0195187728726661
1140	918.370483398438	0.0203053159788963
1141	918.38671875	0.0212930764936311
1142	918.403015136719	0.021641901644347
1143	918.419250488281	0.0221723946704329
1144	918.435546875	0.0221416736628365
1145	918.451782226562	0.0221705553611399
1146	918.468078613281	0.0211485314983463
1147	918.484375	0.0194437056233973
1148	918.500610351562	0.0172329764708376
1149	918.516906738281	0.015735566547712
1150	918.533142089844	0.0130446827223961
1151	918.549438476562	0.0112149315907016
1152	918.565734863281	0.00888023088559873
1153	918.581970214844	0.00798408879899078
1154	918.598266601562	0.00681663744590609
1155	918.614501953125	0.00754119808594808
1156	918.630798339844	0.00662836768993264
1157	918.647094726562	0.00625910954915321
1158	918.663330078125	0.00637000649163139
1159	918.679626464844	0.00666257134230512
1160	918.695861816406	0.00577739720024705
1161	918.712158203125	0.00603658529114823
1162	918.728454589844	0.00557864002784731
1163	918.744689941406	0.00549595056694726
1164	918.760986328125	0.00582475451827831
1165	918.777282714844	0.00627085602255537
1166	918.793518066406	0.00562933697848251
1167	918.809814453125	0.00577122935647568
1168	918.826049804688	0.00530136491238637
1169	918.842346191406	0.00572028867043626
1170	918.858642578125	0.00619166223521605
1171	918.874877929688	0.00719516454795973
1172	918.891174316406	0.00766558495650851
1173	918.907470703125	0.00841017582161692
1174	918.923706054688	0.00839185884157282
1175	918.940002441406	0.00756533681058479
1176	918.956298828125	0.00686421775441795
1177	918.972534179688	0.00701040365116776
1178	918.988830566406	0.00698541206081016
1179	919.005126953125	0.00664858241659877
1180	919.021362304688	0.00597178197124811
1181	919.037658691406	0.0054890466152218
1182	919.053955078125	0.00496006003186771
1183	919.070190429688	0.00562121007005063
1184	919.086486816406	0.00509365432631247
1185	919.102783203125	0.00534378818424058
1186	919.119018554688	0.00545850591232346
1187	919.135314941406	0.0056881369797253
1188	919.151611328125	0.00487735254208886
1189	919.167846679688	0.00615788971207001
1190	919.184143066406	0.0078799597162189
1191	919.200439453125	0.00903223339439643
1192	919.216674804688	0.00908019792401384
1193	919.232971191406	0.00897891903998965
1194	919.249267578125	0.00887954741223647
1195	919.265563964844	0.00876539487591553
1196	919.281799316406	0.00914141083112368
1197	919.298095703125	0.0101949846120694
1198	919.314392089844	0.0112394988665903
1199	919.330627441406	0.0109465407453185
1200	919.346923828125	0.0114079077083726
1201	919.363220214844	0.0124877071318734
1202	919.379455566406	0.0150380115795892
1203	919.395751953125	0.0173255900377921
1204	919.412048339844	0.0181388490334495
1205	919.428344726562	0.0204087857197549
1206	919.444580078125	0.0219038941746591
1207	919.460876464844	0.0227076177148091
1208	919.477172851562	0.0235671290141063
1209	919.493469238281	0.024723697920224
1210	919.509704589844	0.0242938953382529
1211	919.526000976562	0.0232652104699667
1212	919.542297363281	0.0218622239383581
1213	919.558532714844	0.0205078731761033
1214	919.574829101562	0.0187429827016455
1215	919.591125488281	0.017082038853895
1216	919.607421875	0.0153643538108845
1217	919.623657226562	0.0138602832340058
1218	919.639953613281	0.0112123277672417
1219	919.65625	0.00817004465506814
1220	919.672546386719	0.00698973353571159
1221	919.688842773438	0.00665195912570395
1222	919.705078125	0.00619116598306036
1223	919.721374511719	0.00540041550941696
1224	919.737670898438	0.00502354253805591
1225	919.753967285156	0.00533519446032321
1226	919.770202636719	0.00543180167193548
1227	919.786499023438	0.00554128328997047
1228	919.802795410156	0.00610326476188256
1229	919.819091796875	0.00574546580486268
1230	919.835327148438	0.00556027475303469
1231	919.851623535156	0.00607886653615075
1232	919.867919921875	0.00645059861074716
1233	919.884216308594	0.00626254748838111
1234	919.900512695312	0.00618559481792213
1235	919.916748046875	0.00612103979353416
1236	919.933044433594	0.00538560271091766
1237	919.949340820312	0.00503066632882932
1238	919.965637207031	0.0044797580107632
1239	919.98193359375	0.0039412473373598
1240	919.998168945312	0.00418614765966273
1241	920.014465332031	0.00389224471364612
1242	920.03076171875	0.00333704582918286
1243	920.047058105469	0.00355476834193383
1244	920.063354492188	0.00329519663774459
1245	920.07958984375	0.00293454009355068
1246	920.095886230469	0.00275793498730459
1247	920.112182617188	0.00302381684060393
1248	920.128479003906	0.0027947623863728
1249	920.144775390625	0.00241837162596776
1250	920.161071777344	0.00288117953808774
1251	920.177307128906	0.0032753261563287
1252	920.193603515625	0.00455492265563762
1253	920.209899902344	0.0045661852698059
1254	920.226196289062	0.00537802423853161
1255	920.242492675781	0.00627044581172406
1256	920.2587890625	0.00706368943915633
1257	920.275024414062	0.00812728906175483
1258	920.291320800781	0.00912699494342863
1259	920.3076171875	0.0121317184707126
1260	920.323913574219	0.0146930018291716
1261	920.340209960938	0.0175041377892773
1262	920.356506347656	0.0199986670796792
1263	920.372802734375	0.0232885281143173
1264	920.389038085938	0.0254950600735514
1265	920.405334472656	0.0267040904771405
1266	920.421630859375	0.0273051786876088
1267	920.437927246094	0.0276821630853007
1268	920.454223632812	0.0272085053141219
1269	920.470520019531	0.0261893687825501
1270	920.48681640625	0.0247530170323646
1271	920.503112792969	0.023692874621787
1272	920.519348144531	0.021274756206337
1273	920.53564453125	0.018315450557369
1274	920.551940917969	0.0164528249173129
1275	920.568237304688	0.0132207802497575
1276	920.584533691406	0.0104345598457165
1277	920.600830078125	0.00777040505823291
1278	920.617126464844	0.00681468684362602
1279	920.633422851562	0.00692131833240786
1280	920.649719238281	0.0060237722836311
1281	920.665954589844	0.00635498507116211
1282	920.682250976562	0.00620032103584333
1283	920.698547363281	0.00657301735576281
1284	920.71484375	0.00596490038389161
1285	920.731140136719	0.00531816147123212
1286	920.747436523438	0.00503666471100834
1287	920.763732910156	0.00523436979801971
1288	920.780029296875	0.00590078640538428
1289	920.796325683594	0.00630018566476535
1290	920.812622070312	0.00718164724558594
1291	920.828918457031	0.00726014883231391
1292	920.845153808594	0.00690713061420213
1293	920.861450195312	0.00773042135827549
1294	920.877746582031	0.0076773217210358
1295	920.89404296875	0.00719604045366462
1296	920.910339355469	0.0074786205719189
1297	920.926635742188	0.00768204945937527
1298	920.942932128906	0.00776102897417187
1299	920.959228515625	0.00782856525456016
1300	920.975524902344	0.00782076446465427
1301	920.991821289062	0.00788353306215226
1302	921.008117675781	0.00760060903577853
1303	921.0244140625	0.00589057098476592
1304	921.040710449219	0.0051017440505618
1305	921.057006835938	0.00424997754601439
1306	921.073303222656	0.00385214129812237
1307	921.089599609375	0.00400836725637762
1308	921.105895996094	0.00482832301036073
1309	921.122192382812	0.00485199414319863
1310	921.138488769531	0.00559995094932571
1311	921.15478515625	0.00528126761437459
1312	921.171081542969	0.00539315039003293
1313	921.187377929688	0.00583642164832743
1314	921.20361328125	0.00625585208751044
1315	921.219909667969	0.00643353645734908
1316	921.236206054688	0.00641095744075938
1317	921.252502441406	0.00661343671900491
1318	921.268798828125	0.00674391646123716
1319	921.285095214844	0.00824476979204282
1320	921.301391601562	0.00946716184711852
1321	921.317687988281	0.0104668804641825
1322	921.333984375	0.0105248848955171
1323	921.350280761719	0.0113763137436908
1324	921.366577148438	0.0130183057799183
1325	921.382873535156	0.0148467337880547
1326	921.399169921875	0.0173665470307156
1327	921.415466308594	0.0190547911105895
1328	921.431762695312	0.0207640152061056
1329	921.448059082031	0.0219868859579624
1330	921.46435546875	0.0227424756766601
1331	921.480651855469	0.0218654429803232
1332	921.497009277344	0.0209369140833602
1333	921.513305664062	0.0196774742314828
1334	921.529602050781	0.0180384878032817
1335	921.5458984375	0.0158921679715284
1336	921.562194824219	0.0133343546732768
1337	921.578491210938	0.0110025532460383
1338	921.594787597656	0.00902693438404988
1339	921.611083984375	0.00798635490552068
1340	921.627380371094	0.00677745890545961
1341	921.643676757812	0.00510366628372705
1342	921.659973144531	0.00412364311296204
1343	921.67626953125	0.00448061614242712
1344	921.692565917969	0.00372660464122586
1345	921.708862304688	0.00403112811295013
1346	921.725158691406	0.00434041978889569
1347	921.741455078125	0.00375281836165402
1348	921.757751464844	0.00415365945907982
1349	921.774047851562	0.00378014940362067
1350	921.790344238281	0.00424965256987057
1351	921.806640625	0.00436535758841501
1352	921.822937011719	0.00415539628675829
1353	921.839294433594	0.00428588301450495
1354	921.855590820312	0.00406876982558278
1355	921.871887207031	0.00466510749027073
1356	921.88818359375	0.00446945145246126
1357	921.904479980469	0.00400344035951542
1358	921.920776367188	0.00425551631453818
1359	921.937072753906	0.00492671511705177
1360	921.953369140625	0.00509773242050794
1361	921.969665527344	0.00451966996766499
1362	921.985961914062	0.00442557718460147
1363	922.002258300781	0.00364629814959637
1364	922.0185546875	0.00271586797579738
1365	922.034912109375	0.00225891794759638
1366	922.051208496094	0.00243804227261602
1367	922.067504882812	0.00218755452643341
1368	922.083801269531	0.00277626536882383
1369	922.10009765625	0.0032467258786166
1370	922.116394042969	0.00394319790355986
1371	922.132690429688	0.00466017338734506
1372	922.148986816406	0.00516401155728462
1373	922.165283203125	0.0060884030442023
1374	922.181640625	0.00646588485221584
1375	922.197937011719	0.00779032641279283
1376	922.214233398438	0.00887635935414624
1377	922.230529785156	0.0105402953919004
1378	922.246826171875	0.0119696372200043
1379	922.263122558594	0.0122164723517019
1380	922.279418945312	0.0127131597898321
1381	922.295715332031	0.0133767336526968
1382	922.312072753906	0.0148637710782564
1383	922.328369140625	0.0161905982642552
1384	922.344665527344	0.0183685444883875
1385	922.360961914062	0.0201307064457325
1386	922.377258300781	0.0229342374230785
1387	922.3935546875	0.0242033705319843
1388	922.409912109375	0.0255111257448034
1389	922.426208496094	0.0260645562639837
1390	922.442504882812	0.0261397389181439
1391	922.458801269531	0.0262225510261303
1392	922.47509765625	0.0250723133611945
1393	922.491394042969	0.0235511120785439
1394	922.507690429688	0.0223174317012486
1395	922.524047851562	0.0208520184700581
1396	922.540344238281	0.0187419481920748
1397	922.556640625	0.0159094998410157
1398	922.572937011719	0.0125234665170727
1399	922.589233398438	0.00880366144315013
1400	922.605590820312	0.00674937945940116
1401	922.621887207031	0.00560820312108858
1402	922.63818359375	0.0043068160839302
1403	922.654479980469	0.00357999447628276
1404	922.670776367188	0.00291515908751838
1405	922.687072753906	0.00233376718071825
1406	922.703430175781	0.00239131047954149
1407	922.7197265625	0.00124870488643336
1408	922.736022949219	0.00128002362277251
1409	922.752319335938	0.00114350297471591
1410	922.768676757812	0.00216612552877277
1411	922.784973144531	0.0030771731517979
1412	922.80126953125	0.00414747785202683
1413	922.817565917969	0.00539849667194485
1414	922.833862304688	0.00792547879665346
1415	922.850219726562	0.00947880012345266
1416	922.866516113281	0.0101070956968287
1417	922.8828125	0.011590325211059
1418	922.899108886719	0.0124288976476523
1419	922.915405273438	0.0118532300087552
1420	922.931762695312	0.0123513551870982
1421	922.948059082031	0.0123688487963751
1422	922.96435546875	0.0117731551992282
1423	922.980651855469	0.0107774122038732
1424	922.997009277344	0.00891576882459021
1425	923.013305664062	0.00716713152268771
1426	923.029602050781	0.00618807758069732
1427	923.0458984375	0.00500446934016099
1428	923.062255859375	0.00337932818359212
1429	923.078552246094	0.00269637849147489
1430	923.094848632812	0.00267572826906995
1431	923.111145019531	0.00243574236582371
1432	923.127502441406	0.00184195801961428
1433	923.143798828125	0.00264477206099796
1434	923.160095214844	0.00379804687957008
1435	923.176391601562	0.00339022190238606
1436	923.192749023438	0.00284793441630304
1437	923.209045410156	0.0037275168942192
1438	923.225341796875	0.00434723381095674
1439	923.24169921875	0.00500700377293894
1440	923.257995605469	0.00691031344330803
1441	923.274291992188	0.00852228817249609
1442	923.290588378906	0.010442286942751
1443	923.306945800781	0.012140089092116
1444	923.3232421875	0.013920380586915
1445	923.339538574219	0.0158132014766018
1446	923.355834960938	0.0183740435252684
1447	923.372192382812	0.0198682454446923
1448	923.388488769531	0.0202700586442445
1449	923.40478515625	0.022840914404262
1450	923.421142578125	0.0237357571411922
1451	923.437438964844	0.0239010695816168
1452	923.453735351562	0.023612451872761
1453	923.470092773438	0.0233100067924829
1454	923.486389160156	0.0214126074823063
1455	923.502685546875	0.01918811184442
1456	923.51904296875	0.016900676422595
1457	923.535339355469	0.0164837960066958
1458	923.551635742188	0.0152434518230919
1459	923.567932128906	0.0132731006531587
1460	923.584289550781	0.0122296824813241
1461	923.6005859375	0.0108291285323264
1462	923.616882324219	0.00927885381113484
1463	923.633239746094	0.00876422678598758
1464	923.649536132812	0.00761447900699815
1465	923.665832519531	0.0068519074142262
1466	923.682189941406	0.00654278909892087
1467	923.698486328125	0.00601862648580511
1468	923.714782714844	0.00538479588664052
1469	923.731140136719	0.00620192089587747
1470	923.747436523438	0.00568729494831967
1471	923.763793945312	0.00653970483613813
1472	923.780090332031	0.00685045026162585
1473	923.79638671875	0.0078606870898031
1474	923.812744140625	0.00848184088590426
1475	923.829040527344	0.00938145647726984
1476	923.845336914062	0.00968552717068276
1477	923.861694335938	0.010211795044525
1478	923.877990722656	0.0102350205863877
1479	923.894287109375	0.00959547032622139
1480	923.91064453125	0.010146532976232
1481	923.926940917969	0.0101196933211679
1482	923.943298339844	0.00977386285045815
1483	923.959594726562	0.00959158109372537
1484	923.975891113281	0.00845900224989828
1485	923.992248535156	0.00733691376871522
1486	924.008544921875	0.00562786310912574
1487	924.024841308594	0.00422922087206827
1488	924.041198730469	0.00403740353749953
1489	924.057495117188	0.00348082118208764
1490	924.073852539062	0.00373482844409611
1491	924.090148925781	0.00421198665706329
1492	924.1064453125	0.00432819409731228
1493	924.122802734375	0.00566028617458526
1494	924.139099121094	0.00563869372225082
1495	924.155456542969	0.0061659184592636
1496	924.171752929688	0.00593166584597105
1497	924.188049316406	0.00577370431506396
1498	924.204406738281	0.00617218865628967
1499	924.220703125	0.00635086054675151
1500	924.237060546875	0.0073100824773163
1501	924.253356933594	0.0076651771475008
1502	924.269714355469	0.00818143623743119
1503	924.286010742188	0.00945154393053905
1504	924.302307128906	0.0108365645196821
1505	924.318664550781	0.0122788035347137
1506	924.3349609375	0.0141597145268721
1507	924.351318359375	0.0166900512157497
1508	924.367614746094	0.0194745316684677
1509	924.383972167969	0.0212553117774626
1510	924.400268554688	0.0229378675154932
1511	924.416564941406	0.0236787091557449
1512	924.432922363281	0.0252940339470127
1513	924.44921875	0.0257988513261675
1514	924.465576171875	0.0254334769521127
1515	924.481872558594	0.0245068888599244
1516	924.498229980469	0.0223267478609577
1517	924.514526367188	0.0199368075113134
1518	924.530883789062	0.017094367478247
1519	924.547180175781	0.0140378367833668
1520	924.563537597656	0.0104711115420121
1521	924.579833984375	0.00818702548078589
1522	924.59619140625	0.00674452220996529
1523	924.612487792969	0.00580792237342302
1524	924.628784179688	0.00443837225667439
1525	924.645141601562	0.00354563998326703
1526	924.661437988281	0.00377628949348631
1527	924.677795410156	0.00390013234896908
1528	924.694091796875	0.00368924939678707
1529	924.71044921875	0.0038979659976626
1530	924.726745605469	0.00396459110513961
1531	924.743103027344	0.00413993083458233
1532	924.759399414062	0.0050099935505954
1533	924.775756835938	0.00511476465176095
1534	924.792053222656	0.00588040463711421
1535	924.808410644531	0.00658024417702703
1536	924.82470703125	0.00604512668960189
1537	924.841064453125	0.00519530996637918
1538	924.857360839844	0.00532916760975305
1539	924.873718261719	0.00569618933081771
1540	924.890014648438	0.00583386190968635
1541	924.906372070312	0.00708013526812795
1542	924.922668457031	0.00739184646052938
1543	924.939025878906	0.00723580022509415
1544	924.955322265625	0.00745787006417796
1545	924.9716796875	0.00814722138499286
1546	924.988037109375	0.00900918059917215
1547	925.004333496094	0.00910060327499822
1548	925.020690917969	0.00905470261572857
1549	925.036987304688	0.00873606276886683
1550	925.053344726562	0.00902822593807592
1551	925.069641113281	0.00813549823140916
1552	925.085998535156	0.00856450821844231
1553	925.102294921875	0.008334556974973
1554	925.11865234375	0.00884176539529013
1555	925.134948730469	0.00818220197721372
1556	925.151306152344	0.00722844219931935
1557	925.167602539062	0.00714392087451446
1558	925.183959960938	0.00790718089632615
1559	925.200317382812	0.0086971431279855
1560	925.216613769531	0.00819731411827078
1561	925.232971191406	0.00902494528192071
1562	925.249267578125	0.00932712358083828
1563	925.265625	0.0100756033901057
1564	925.281921386719	0.0118392273350258
1565	925.298278808594	0.0148497291218738
1566	925.314636230469	0.0169104106656118
1567	925.330932617188	0.0187493725080376
1568	925.347290039062	0.0203237007420675
1569	925.363586425781	0.0221426366248293
1570	925.379943847656	0.0233674579885299
1571	925.396240234375	0.0240701646880121
1572	925.41259765625	0.0243227557301158
1573	925.428955078125	0.0242205950048635
1574	925.445251464844	0.0236950204138772
1575	925.461608886719	0.0222978239583434
1576	925.477905273438	0.0210584540448137
1577	925.494262695312	0.0197375487243177
1578	925.510620117188	0.0175254716558421
1579	925.526916503906	0.0156304785770803
1580	925.543273925781	0.0131475695586594
1581	925.5595703125	0.0115076742068918
1582	925.575927734375	0.0101929681796709
1583	925.59228515625	0.00862650289322096
1584	925.608581542969	0.00835412000661906
1585	925.624938964844	0.0080121220849031
1586	925.641296386719	0.00695489810746393
1587	925.657592773438	0.00616278496264068
1588	925.673950195312	0.00590566090499932
1589	925.690246582031	0.00645721952067898
1590	925.706604003906	0.00521737511467049
1591	925.722961425781	0.00534695065552085
1592	925.7392578125	0.00344385355788013
1593	925.755615234375	0.00389528119039339
1594	925.77197265625	0.00359572148250958
1595	925.788269042969	0.00351025308132328
1596	925.804626464844	0.00376523225870199
1597	925.820983886719	0.00487133079580424
1598	925.837280273438	0.00586537730365255
1599	925.853637695312	0.0072318185271662
1600	925.869995117188	0.0076713267922381
1601	925.886291503906	0.00844365384566992
1602	925.902648925781	0.00933089393822633
1603	925.9189453125	0.00967503932148545
1604	925.935302734375	0.00988329184710266
1605	925.95166015625	0.0100681805953969
1606	925.967956542969	0.0106230796300789
1607	925.984313964844	0.0106282085232991
1608	926.000671386719	0.0103968359378429
1609	926.017028808594	0.0101058615204236
1610	926.033325195312	0.00902384709056263
1611	926.049682617188	0.00851878209171224
1612	926.066040039062	0.00676493228664027
1613	926.082336425781	0.00661986483086385
1614	926.098693847656	0.00551067243165102
1615	926.115051269531	0.00465657776356149
1616	926.13134765625	0.00516379665990372
1617	926.147705078125	0.00530243608579076
1618	926.1640625	0.00592504519142942
1619	926.180358886719	0.0059916855334476
1620	926.196716308594	0.00473992588302308
1621	926.213073730469	0.00512794142196675
1622	926.229431152344	0.00622736861726443
1623	926.245727539062	0.00762719122138328
1624	926.262084960938	0.00914812531253502
1625	926.278442382812	0.0115402051612068
1626	926.294738769531	0.0137816107700321
1627	926.311096191406	0.0155981723636431
1628	926.327453613281	0.0168797448422429
1629	926.343811035156	0.0182147211509739
1630	926.360107421875	0.019900635082501
1631	926.37646484375	0.0209476140499529
1632	926.392822265625	0.0206161139113756
1633	926.409118652344	0.0200619403591222
1634	926.425476074219	0.0194209860152745
1635	926.441833496094	0.0187247212209957
1636	926.458190917969	0.0181238198142484
1637	926.474487304688	0.0164767814342331
1638	926.490844726562	0.0144339845774195
1639	926.507202148438	0.0122195339099963
1640	926.523559570312	0.00968847648891745
1641	926.539855957031	0.00814109358437134
1642	926.556213378906	0.00748678975875132
1643	926.572570800781	0.00652207818878144
1644	926.588928222656	0.00572568300815384
1645	926.605224609375	0.00556679320480806
1646	926.62158203125	0.00579746319728133
1647	926.637939453125	0.00526379517331724
1648	926.654296875	0.00500525079455895
1649	926.670593261719	0.0048921359855587
1650	926.686950683594	0.00564730573564926
1651	926.703308105469	0.00485663387167816
1652	926.719665527344	0.00423761617089487
1653	926.736022949219	0.00373971046942314
1654	926.752319335938	0.00466796552565441
1655	926.768676757812	0.00511415851281295
1656	926.785034179688	0.0053729622626679
1657	926.801391601562	0.00538000672822289
1658	926.817749023438	0.00508808673525839
1659	926.834045410156	0.00608262049084162
1660	926.850402832031	0.00646921200042814
1661	926.866760253906	0.00668701046176213
1662	926.883117675781	0.0071541843762679
1663	926.899475097656	0.00694284752688002
1664	926.915771484375	0.00651026748530166
1665	926.93212890625	0.00760493391798385
1666	926.948486328125	0.00813218759843463
1667	926.96484375	0.00777875985828727
1668	926.981201171875	0.00784016331349297
1669	926.997497558594	0.00807512860635366
1670	927.013854980469	0.00788524961400434
1671	927.030212402344	0.00706215739996149
1672	927.046569824219	0.00681219966800195
1673	927.062927246094	0.00642539571531972
1674	927.079284667969	0.0066870633697461
1675	927.095581054688	0.006287862429237
1676	927.111938476562	0.00528739475146109
1677	927.128295898438	0.0049010682136951
1678	927.144653320312	0.00499251279483153
1679	927.161010742188	0.00481407907139764
1680	927.177368164062	0.00479967048189312
1681	927.193664550781	0.00468894511380856
1682	927.210021972656	0.00452529296792225
1683	927.226379394531	0.00319296180579653
1684	927.242736816406	0.00359958363344299
1685	927.259094238281	0.00525165288633862
1686	927.275451660156	0.00788548896964261
1687	927.291809082031	0.0103538698994612
1688	927.30810546875	0.0128088999407628
1689	927.324462890625	0.0156644569049315
1690	927.3408203125	0.0186520921499605
1691	927.357177734375	0.0222653122515788
1692	927.37353515625	0.024603045805656
1693	927.389892578125	0.0264167574542863
1694	927.40625	0.0278046711285783
1695	927.422546386719	0.0283481414896243
1696	927.438903808594	0.027266141283422
1697	927.455261230469	0.0277342748878326
1698	927.471618652344	0.0272864423640391
1699	927.487976074219	0.0260094246715222
1700	927.504333496094	0.023837420680914
1701	927.520690917969	0.021071302614512
1702	927.537048339844	0.0184591965028965
1703	927.553405761719	0.0142354479834396
1704	927.569702148438	0.0124658785066951
1705	927.586059570312	0.010432152630166
1706	927.602416992188	0.0100191288587782
1707	927.618774414062	0.00886751549131156
1708	927.635131835938	0.00772782247391532
1709	927.651489257812	0.00768814752758889
1710	927.667846679688	0.00785159672431406
1711	927.684204101562	0.00772275731811478
1712	927.700561523438	0.00640473526374659
1713	927.716918945312	0.00571039066774841
1714	927.733276367188	0.00597492573414183
1715	927.749633789062	0.0062962024474799
1716	927.765930175781	0.00688306640152366
1717	927.782287597656	0.00800968816301109
1718	927.798645019531	0.00870669737592978
1719	927.815002441406	0.00903608066748262
1720	927.831359863281	0.00873463455197935
1721	927.847717285156	0.00884086772210958
1722	927.864074707031	0.00928278027238131
1723	927.880432128906	0.00818361932933121
1724	927.896789550781	0.00757033532415902
1725	927.913146972656	0.0075020539163066
1726	927.929504394531	0.00814661447505379
1727	927.945861816406	0.00844834373433875
1728	927.962219238281	0.00814785259969628
1729	927.978576660156	0.00774818380879741
1730	927.994934082031	0.00668335470111748
1731	928.011291503906	0.00610011147253897
1732	928.027648925781	0.00565848308771651
1733	928.044006347656	0.00584911482893035
1734	928.060363769531	0.00622570539145051
1735	928.076721191406	0.00614169068766644
1736	928.093078613281	0.00577444643366191
1737	928.109436035156	0.00476159177991827
1738	928.125793457031	0.00479773538183531
1739	928.14208984375	0.00466174824935495
1740	928.158447265625	0.0051165379056897
1741	928.1748046875	0.00426627880568741
1742	928.191162109375	0.00454703048471111
1743	928.20751953125	0.0042489259205851
1744	928.223876953125	0.00512426921854638
1745	928.240234375	0.00652840314604476
1746	928.256591796875	0.0100972880283771
1747	928.27294921875	0.0153793783848493
1748	928.289306640625	0.0215850638983203
1749	928.3056640625	0.0278765768461844
1750	928.322021484375	0.0343111348773172
1751	928.33837890625	0.0402598164121091
1752	928.354736328125	0.0455800526563341
1753	928.371154785156	0.0487522268000056
1754	928.387512207031	0.0501883088174396
1755	928.403869628906	0.0500823636796702
1756	928.420227050781	0.048714759742631
1757	928.436584472656	0.0452749077416073
1758	928.452941894531	0.0425784140932344
1759	928.469299316406	0.0381343849926246
1760	928.485656738281	0.0328068133657803
1761	928.502014160156	0.0259400754869261
1762	928.518371582031	0.0200541508794544
1763	928.534729003906	0.0132799157748059
1764	928.551086425781	0.00788559042409531
1765	928.567443847656	0.00411387478859913
1766	928.583801269531	0.00326695721849773
1767	928.600158691406	0.00305325362261365
1768	928.616516113281	0.00424091601274133
1769	928.632873535156	0.00524881864589267
1770	928.649230957031	0.00672018776069994
1771	928.665588378906	0.00725270380719106
1772	928.681945800781	0.00808513799066196
1773	928.698303222656	0.00865913750609787
1774	928.714660644531	0.00895181475031165
1775	928.731018066406	0.00888306472712468
1776	928.747436523438	0.00884769191131547
1777	928.763793945312	0.00828782022716855
1778	928.780151367188	0.00870876196375512
1779	928.796508789062	0.00807021578279814
1780	928.812866210938	0.00804247279254138
1781	928.829223632812	0.00821165561812452
1782	928.845581054688	0.00770185050064077
1783	928.861938476562	0.00693408751359639
1784	928.878295898438	0.00744038048648138
1785	928.894653320312	0.00810211638882247
1786	928.911010742188	0.00862080707129903
1787	928.927368164062	0.00897976419617255
1788	928.943786621094	0.00924955642966036
1789	928.960144042969	0.00881461290665897
1790	928.976501464844	0.00846311242413357
1791	928.992858886719	0.00788607762117866
1792	929.009216308594	0.00820212185911636
1793	929.025573730469	0.00832362484706123
1794	929.041931152344	0.00766934592676802
1795	929.058288574219	0.00732976687468706
1796	929.074645996094	0.0075037201195031
1797	929.091064453125	0.00686851457519599
1798	929.107421875	0.00708347450419876
1799	929.123779296875	0.00699374841613632
1800	929.14013671875	0.00723064224069616
1801	929.156494140625	0.00758578703511807
1802	929.1728515625	0.00703879341899484
1803	929.189208984375	0.00733290586092839
1804	929.20556640625	0.00757838302815465
1805	929.221984863281	0.00843847814056124
1806	929.238342285156	0.0092556597558862
1807	929.254699707031	0.009761956801051
1808	929.271057128906	0.0115055948541427
1809	929.287414550781	0.0132172866339415
1810	929.303771972656	0.016044254159003
1811	929.320129394531	0.019465813237481
1812	929.336547851562	0.0229631863146533
1813	929.352905273438	0.025936537418689
1814	929.369262695312	0.0285303419106868
1815	929.385620117188	0.0305004696154313
1816	929.401977539062	0.0311860511854491
1817	929.418334960938	0.0302518844131086
1818	929.434753417969	0.0290716798440947
1819	929.451110839844	0.0264305071005256
1820	929.467468261719	0.0240358489625957
1821	929.483825683594	0.022067942673304
1822	929.500183105469	0.0193757507872539
1823	929.516540527344	0.0169186300973253
1824	929.532958984375	0.0135312388840617
1825	929.54931640625	0.011592895934263
1826	929.565673828125	0.00943140258006602
1827	929.58203125	0.00754169539623628
1828	929.598388671875	0.00653743806170261
1829	929.614807128906	0.00516793906181357
1830	929.631164550781	0.00565325943811192
1831	929.647521972656	0.00627447326441554
1832	929.663879394531	0.0066305766763725
1833	929.680236816406	0.00605307192803539
1834	929.696655273438	0.00641346691642946
1835	929.713012695312	0.00594324639670916
1836	929.729370117188	0.00535382147739538
1837	929.745727539062	0.00439104891627637
1838	929.762145996094	0.00375775719624936
1839	929.778503417969	0.00401134610707163
1840	929.794860839844	0.00553279246428406
1841	929.811218261719	0.00736703128925702
1842	929.827575683594	0.00790575730998034
1843	929.843994140625	0.00822276356246395
1844	929.8603515625	0.00793707264800074
1845	929.876708984375	0.00758844209810981
1846	929.89306640625	0.00756976925555873
1847	929.909484863281	0.00742521689810618
1848	929.925842285156	0.00731737956825921
1849	929.942199707031	0.00706077547248428
1850	929.958557128906	0.00788368595487746
1851	929.974975585938	0.00849393629221676
1852	929.991333007812	0.00779484606961393
1853	930.007690429688	0.00742666741617164
1854	930.024047851562	0.00832777664738025
1855	930.040466308594	0.00763870020558861
1856	930.056823730469	0.00700445776772125
1857	930.073181152344	0.00646510237243772
1858	930.089538574219	0.00610598387287528
1859	930.10595703125	0.00682399602862654
1860	930.122314453125	0.0085581061735841
1861	930.138671875	0.00995987496017559
1862	930.155029296875	0.00982724536428139
1863	930.171447753906	0.0107827134054347
1864	930.187805175781	0.0109299759985327
1865	930.204162597656	0.0107992542847325
1866	930.220581054688	0.0119721514450858
1867	930.236938476562	0.0122810558118483
1868	930.253295898438	0.0122719230411936
1869	930.269653320312	0.013341351462142
1870	930.286071777344	0.0152456872092932
1871	930.302429199219	0.0168172046271799
1872	930.318786621094	0.0172186121771407
1873	930.335205078125	0.0188540234032059
1874	930.3515625	0.0181959428742861
1875	930.367919921875	0.0197984541433103
1876	930.38427734375	0.0209818428488594
1877	930.400695800781	0.023163687555619
1878	930.417053222656	0.0249702769131747
1879	930.433410644531	0.0266714899154654
1880	930.449829101562	0.0278038598501771
1881	930.466186523438	0.0281413754551316
1882	930.482543945312	0.027053683824767
1883	930.498962402344	0.0260027074931226
1884	930.515319824219	0.023594232071248
1885	930.531677246094	0.0206765159017052
1886	930.548095703125	0.0184578142087905
1887	930.564453125	0.015033241554444
1888	930.580810546875	0.012178465651609
1889	930.597229003906	0.0105772429713742
1890	930.613586425781	0.00890068314183143
1891	930.629943847656	0.00698428438779378
1892	930.646362304688	0.00463636596849884
1893	930.662719726562	0.00336510154055483
1894	930.679077148438	0.00160128476580598
1895	930.695495605469	0.0034164598711683
1896	930.711853027344	0.00325904129037968
1897	930.728210449219	0.00375533980509148
1898	930.74462890625	0.00370568231656558
1899	930.760986328125	0.00377522945912758
1900	930.777404785156	0.00366930780515353
1901	930.793762207031	0.00413175273526876
1902	930.810119628906	0.00497040668831805
1903	930.826538085938	0.00455741522110624
1904	930.842895507812	0.00527257382987097
1905	930.859252929688	0.00549279622626184
1906	930.875671386719	0.00561765524620705
1907	930.892028808594	0.00489950133362128
1908	930.908447265625	0.0052732593244002
1909	930.9248046875	0.00570614292555503
1910	930.941162109375	0.00594448509880945
1911	930.957580566406	0.0059148562141604
1912	930.973937988281	0.005929094588426
1913	930.990295410156	0.0060324980828653
1914	931.006713867188	0.0052328094328358
1915	931.023071289062	0.00537864996847359
1916	931.039489746094	0.00487792619944045
1917	931.055847167969	0.00501232348756274
1918	931.072204589844	0.0051157276008873
1919	931.088623046875	0.00558771191350987
1920	931.10498046875	0.00500545295686417
1921	931.121398925781	0.00586175231160875
1922	931.137756347656	0.00668848910047785
1923	931.154174804688	0.0064786251153905
1924	931.170532226562	0.00663257298764898
1925	931.186889648438	0.00648374198255564
1926	931.203308105469	0.00589385490251861
1927	931.219665527344	0.00683216786766529
1928	931.236083984375	0.0069007659465612
1929	931.25244140625	0.00716915082623078
1930	931.268859863281	0.00811986148113935
1931	931.285217285156	0.00916688948335323
1932	931.301574707031	0.00950775103693423
1933	931.317993164062	0.0097217793627886
1934	931.334350585938	0.00887870352960082
1935	931.350769042969	0.0101221809877352
1936	931.367126464844	0.0110247341446432
1937	931.383544921875	0.012463707069592
1938	931.39990234375	0.0134220481433964
1939	931.416320800781	0.0145735005393391
1940	931.432678222656	0.0154183593561327
1941	931.449035644531	0.0168454124580831
1942	931.465454101562	0.0165358966929596
1943	931.481811523438	0.0158187022969916
1944	931.498229980469	0.0145307576347864
1945	931.514587402344	0.0133891960581809
1946	931.531005859375	0.0122996076159278
1947	931.54736328125	0.0122728454524967
1948	931.563781738281	0.0111598933117218
1949	931.580139160156	0.0105843146231208
1950	931.596557617188	0.0103220050413513
1951	931.612915039062	0.00939453542385084
1952	931.629333496094	0.00747623942027796
1953	931.645690917969	0.00664794814911181
1954	931.662109375	0.0053380713784625
1955	931.678466796875	0.00611951607351816
1956	931.694885253906	0.00655193051313422
1957	931.711242675781	0.00699531194849229
1958	931.727661132812	0.00711636497220579
1959	931.744018554688	0.00735566885422556
1960	931.760437011719	0.00753632434214369
1961	931.776794433594	0.00720392456950768
1962	931.793212890625	0.00662787123502868
1963	931.8095703125	0.00697541340890134
1964	931.825988769531	0.00686902561434469
1965	931.842346191406	0.00626913194952914
1966	931.858764648438	0.00709349195039892
1967	931.875122070312	0.00808283097262509
1968	931.891540527344	0.0084904528974843
1969	931.907897949219	0.00777755409903125
1970	931.92431640625	0.00809696518603616
1971	931.940673828125	0.00730491503407851
1972	931.957092285156	0.00702305960134414
1973	931.973449707031	0.00761807157126869
1974	931.989868164062	0.00736816326332542
1975	932.006286621094	0.00738908741001723
1976	932.022644042969	0.00702426643084513
1977	932.0390625	0.00608726474836084
1978	932.055419921875	0.00577823180641541
1979	932.071838378906	0.0057571967083371
1980	932.088195800781	0.005721857294488
1981	932.104614257812	0.00582765598541682
1982	932.120971679688	0.00574558871605853
1983	932.137390136719	0.00587999678000703
1984	932.153747558594	0.00493822814334387
1985	932.170166015625	0.00462299773868577
1986	932.186584472656	0.00515125739103319
1987	932.202941894531	0.00519840836910944
1988	932.219360351562	0.00584873360736778
1989	932.235717773438	0.00603463888837229
1990	932.252136230469	0.00698822037410552
1991	932.268493652344	0.00725756903404275
1992	932.284912109375	0.00875329222763083
1993	932.301330566406	0.0100406463648059
1994	932.317687988281	0.0119717041949452
1995	932.334106445312	0.0142250906754482
1996	932.350463867188	0.0155668026425317
1997	932.366882324219	0.0179393938638268
1998	932.38330078125	0.0201584500996211
1999	932.399658203125	0.0214987320286884
[truncated: 122,227 more rows]
