# Supplementary material for: Use of hare bone for the manufacture of a Clovis bead
Source: Sci Rep. 2024 Feb 5;14:2937. doi: 10.1038/s41598-024-53390-9 (PMC10844228; doi:10.1038/s41598-024-53390-9)
Supplement: Supplementary file 8 — Supplementary Information 7. [file 41598_2024_53390_MOESM8_ESM.csv]

	m/z	intensity
1	899.957580566406	0
2	899.973693847656	2.75866307552497e-06
3	899.989807128906	0
4	900.005920410156	0
5	900.022033691406	0
6	900.038146972656	0
7	900.054260253906	1.17429920491618e-05
8	900.070373535156	8.07991885683076e-05
9	900.086486816406	0.000226119328407233
10	900.102600097656	0.000446858896797261
11	900.11865234375	0.000759147435999397
12	900.134765625	0.00130987135424483
13	900.15087890625	0.00171774302601046
14	900.1669921875	0.00274566626501169
15	900.18310546875	0.0040427372371563
16	900.19921875	0.00500235323524756
17	900.21533203125	0.00584401851599833
18	900.2314453125	0.00729520429459054
19	900.24755859375	0.00823390974087478
20	900.263671875	0.00867060331727517
21	900.27978515625	0.00910678492211074
22	900.2958984375	0.0100941229834442
23	900.31201171875	0.0107507318994409
24	900.328063964844	0.0111932494370556
25	900.344177246094	0.0115976973093834
26	900.360290527344	0.0122276514144055
27	900.376403808594	0.0136713933249435
28	900.392517089844	0.0155804615561892
29	900.408630371094	0.0176819888660398
30	900.424743652344	0.0192541764403265
31	900.440856933594	0.0208749312675713
32	900.456970214844	0.0218310926232223
33	900.473083496094	0.0221504252007774
34	900.489196777344	0.0225595707819741
35	900.505310058594	0.0223109627298985
36	900.521423339844	0.0213664725329266
37	900.537536621094	0.0200394506239161
38	900.553649902344	0.0184255645016055
39	900.569763183594	0.0158632091207727
40	900.585876464844	0.0126481065300899
41	900.601989746094	0.00984713135274393
42	900.618103027344	0.00741419396834757
43	900.634216308594	0.00476682179829303
44	900.650329589844	0.00236404838105164
45	900.666442871094	0.000653166341157968
46	900.682556152344	0.000161433913632412
47	900.698669433594	5.52216794010479e-05
48	900.714782714844	0
49	900.730895996094	7.76017003086373e-05
50	900.747009277344	0
51	900.763122558594	0.000187981882821699
52	900.779235839844	0.000184878143626301
53	900.795349121094	1.74716966627988e-05
54	900.811462402344	0.000239790640992487
55	900.827575683594	0.000350236567970725
56	900.843688964844	0.000783622375820086
57	900.859802246094	0.000947634083866482
58	900.875915527344	0.00107868223241832
59	900.892028808594	0.0011801934615386
60	900.908142089844	0.000974903199877883
61	900.924255371094	0.00100958425479373
62	900.940368652344	0.00113022794779423
63	900.956481933594	0.00161467265122734
64	900.972595214844	0.00172020805839419
65	900.988708496094	0.00217100243704697
66	901.004821777344	0.00238915806383927
67	901.020935058594	0.0027089512507264
68	901.037048339844	0.0027763671941525
69	901.053161621094	0.00354219862606748
70	901.069274902344	0.00377391739566925
71	901.085388183594	0.00436497325403667
72	901.101501464844	0.00486383419258558
73	901.117614746094	0.00513383873407693
74	901.1337890625	0.00569656656256023
75	901.14990234375	0.00562337231569359
76	901.166015625	0.00609304667827749
77	901.18212890625	0.00628956993965919
78	901.1982421875	0.00614684321174491
79	901.21435546875	0.00656415355138737
80	901.23046875	0.00671226145712157
81	901.24658203125	0.00731911232368777
82	901.2626953125	0.00807029397320869
83	901.27880859375	0.00859708875617612
84	901.294921875	0.00879476815062384
85	901.31103515625	0.00925804454811463
86	901.3271484375	0.00930240908606636
87	901.343322753906	0.0101567843855481
88	901.359436035156	0.010571130500518
89	901.375549316406	0.0113804434714342
90	901.391662597656	0.0119849360338411
91	901.407775878906	0.0132009712887999
92	901.423889160156	0.014071016949921
93	901.440002441406	0.0146453764378354
94	901.456115722656	0.014465694448515
95	901.472229003906	0.0140303731607475
96	901.488342285156	0.0136366177794223
97	901.504516601562	0.0125564649182448
98	901.520629882812	0.0115509950724239
99	901.536743164062	0.0108653747395925
100	901.552856445312	0.00964001738166534
101	901.568969726562	0.00881411498687151
102	901.585083007812	0.0071278979444734
103	901.601196289062	0.00567795405813861
104	901.617309570312	0.00414903492856519
105	901.633483886719	0.00273737678556189
106	901.649597167969	0.00140280536472283
107	901.665710449219	0.000722764427584471
108	901.681823730469	0.00011690242624926
109	901.697937011719	0
110	901.714050292969	1.59808284862847e-05
111	901.730163574219	0.00060607703002525
112	901.746337890625	0.0010348634261951
113	901.762451171875	0.00114760494015474
114	901.778564453125	0.00117913934030924
115	901.794677734375	0.00158941129952355
116	901.810791015625	0.00163605398634674
117	901.826904296875	0.00156276654411409
118	901.843017578125	0.00190186706504962
119	901.859191894531	0.00186638942395705
120	901.875305175781	0.00222424263575202
121	901.891418457031	0.00225882831536816
122	901.907531738281	0.00202524167050972
123	901.923645019531	0.00245148031890473
124	901.939758300781	0.00237691323418097
125	901.955932617188	0.00235611215758719
126	901.972045898438	0.0022874108853603
127	901.988159179688	0.00246593633681513
128	902.004272460938	0.00226246214616703
129	902.020385742188	0.00212768861561164
130	902.036560058594	0.00196836409030664
131	902.052673339844	0.00207191260991507
132	902.068786621094	0.0021227537400553
133	902.084899902344	0.00228108635505535
134	902.101013183594	0.00262278063560366
135	902.1171875	0.00292861630214986
136	902.13330078125	0.00313521985919753
137	902.1494140625	0.00336363223284281
138	902.16552734375	0.00384185649972826
139	902.181640625	0.00417450200744251
140	902.197814941406	0.00451899372178843
141	902.213928222656	0.00541340071324207
142	902.230041503906	0.00623760559033008
143	902.246154785156	0.00709271388269718
144	902.262329101562	0.00756325415790582
145	902.278442382812	0.00810813590280357
146	902.294555664062	0.00857285197471227
147	902.310668945312	0.00882210453740311
148	902.326782226562	0.00894020270837838
149	902.342956542969	0.00949833011046031
150	902.359069824219	0.00944834886588105
151	902.375183105469	0.0098569387759537
152	902.391296386719	0.0103941454454594
153	902.407470703125	0.010704727640413
154	902.423583984375	0.0104988858959979
155	902.439697265625	0.0105227594940298
156	902.455810546875	0.010140777514459
157	902.471984863281	0.00951397485575499
158	902.488098144531	0.00881764536503468
159	902.504211425781	0.00779529363758016
160	902.520324707031	0.00700506361054593
161	902.536499023438	0.00673280798098958
162	902.552612304688	0.00554049128653358
163	902.568725585938	0.0044226992108297
164	902.584838867188	0.00340997843497314
165	902.601013183594	0.00252963057957748
166	902.617126464844	0.00186938319698194
167	902.633239746094	0.00159046140232736
168	902.6494140625	0.00160478147280459
169	902.66552734375	0.00156313216479509
170	902.681640625	0.00112403191144694
171	902.69775390625	0.00161530533498261
172	902.713928222656	0.0018334279287852
173	902.730041503906	0.00158971726888894
174	902.746154785156	0.00171478646796565
175	902.762329101562	0.00170302964096124
176	902.778442382812	0.00144988645533259
177	902.794555664062	0.00150921902972851
178	902.810729980469	0.00170075446744498
179	902.826843261719	0.00201830686041271
180	902.842956542969	0.00264077862464244
181	902.859069824219	0.00291249984640806
182	902.875244140625	0.00330646357235784
183	902.891357421875	0.00317662589502791
184	902.907470703125	0.00330019562386769
185	902.923645019531	0.00348764529282982
186	902.939758300781	0.0036069359349939
187	902.955871582031	0.00366476322969704
188	902.972045898438	0.00359056462420138
189	902.988159179688	0.00332494367130506
190	903.004272460938	0.00321299043198529
191	903.020446777344	0.00328542716156553
192	903.036560058594	0.00291843740479884
193	903.052673339844	0.00267214236583743
194	903.06884765625	0.00270742132658955
195	903.0849609375	0.0024376295458826
196	903.10107421875	0.00291913221400078
197	903.117248535156	0.00401252096073744
198	903.133361816406	0.00485301740503759
199	903.149475097656	0.00571531783655335
200	903.165649414062	0.00661660102077031
201	903.181762695312	0.00698155345051437
202	903.197937011719	0.00725723514569228
203	903.214050292969	0.00704447243932615
204	903.230163574219	0.00729697670356027
205	903.246337890625	0.0073012278868579
206	903.262451171875	0.00715751197421303
207	903.278564453125	0.00710478924647386
208	903.294738769531	0.00698425086313958
209	903.310852050781	0.00679057458425911
210	903.327026367188	0.00692311513777403
211	903.343139648438	0.0067760020194672
212	903.359252929688	0.00679954750354692
213	903.375427246094	0.00700576608013713
214	903.391540527344	0.0065913425825397
215	903.407653808594	0.00677455527784435
216	903.423828125	0.00691193944655556
217	903.43994140625	0.00713536635632734
218	903.456115722656	0.00668939262705725
219	903.472229003906	0.0062090829583593
220	903.488342285156	0.0061394443470469
221	903.504516601562	0.00510184444931572
222	903.520629882812	0.00437759131084168
223	903.536804199219	0.00357882736594876
224	903.552917480469	0.00313030125110253
225	903.569091796875	0.00287200238587919
226	903.585205078125	0.00275056621336912
227	903.601318359375	0.00286948932478333
228	903.617492675781	0.00274494552010918
229	903.633605957031	0.00282505051082377
230	903.649780273438	0.00302413683720202
231	903.665893554688	0.00323971114755445
232	903.682006835938	0.00371470182488974
233	903.698181152344	0.00370674191868139
234	903.714294433594	0.00369036947962632
235	903.73046875	0.00407849382588938
236	903.74658203125	0.003763395503022
237	903.762756347656	0.00404834346981164
238	903.778869628906	0.00422427345647987
239	903.795043945312	0.00417340740356695
240	903.811157226562	0.00427482798248768
241	903.827270507812	0.00381380779439657
242	903.843444824219	0.00372243125706951
243	903.859558105469	0.00333884744233237
244	903.875732421875	0.00341126054251253
245	903.891845703125	0.00333671522006346
246	903.908020019531	0.00310250258802266
247	903.924133300781	0.00284751712606546
248	903.940307617188	0.00223714456947132
249	903.956420898438	0.00212946809457226
250	903.972595214844	0.00222901663130046
251	903.988708496094	0.00224770147703144
252	904.0048828125	0.00223874661951989
253	904.02099609375	0.00169173424494724
254	904.037170410156	0.00164981980231641
255	904.053283691406	0.00114075088359433
256	904.069458007812	0.000893845268745406
257	904.085571289062	0.00129419757482109
258	904.101745605469	0.00131529722879217
259	904.117858886719	0.00144215491482905
260	904.134033203125	0.00178722458532492
261	904.150146484375	0.00249404001662991
262	904.166320800781	0.00312222366007043
263	904.182434082031	0.00384689434917071
264	904.198608398438	0.00449894220537443
265	904.214721679688	0.00521108359986577
266	904.230895996094	0.00561487827253955
267	904.247009277344	0.00625062144099608
268	904.26318359375	0.00709170012152823
269	904.279296875	0.00844955337938098
270	904.295471191406	0.00946558129661208
271	904.311584472656	0.0104520822515948
272	904.327758789062	0.0113788367087016
273	904.343872070312	0.0116178210039442
274	904.360046386719	0.012133734782273
275	904.376159667969	0.0122412101006734
276	904.392333984375	0.0127535208756461
277	904.408447265625	0.0129980031257708
278	904.424621582031	0.0129859888590601
279	904.440734863281	0.0131569909261319
280	904.456909179688	0.0131545933347864
281	904.473083496094	0.0130988015965363
282	904.489196777344	0.0122609860617352
283	904.50537109375	0.0115457537120378
284	904.521484375	0.0104444013347757
285	904.537658691406	0.00935764219155311
286	904.553771972656	0.00822762293767462
287	904.569946289062	0.00758621988016384
288	904.586059570312	0.00679630913844833
289	904.602233886719	0.00628452844283806
290	904.618408203125	0.00524687825830547
291	904.634521484375	0.00506731081256618
292	904.650695800781	0.00442522387851677
293	904.666809082031	0.00368905426641383
294	904.682983398438	0.00335497436347184
295	904.699096679688	0.00319773023256994
296	904.715270996094	0.00316152409464758
297	904.7314453125	0.00283156591222391
298	904.74755859375	0.00271775942374614
299	904.763732910156	0.00247003899180573
300	904.779846191406	0.00225562779987065
301	904.796020507812	0.00210920437431593
302	904.812194824219	0.00178955203969295
303	904.828308105469	0.00177069230995253
304	904.844482421875	0.00139421382025944
305	904.860595703125	0.00125929847619999
306	904.876770019531	0.0011897952377469
307	904.892944335938	0.00126691122829696
308	904.909057617188	0.00151399662966745
309	904.925231933594	0.00159472099983885
310	904.941345214844	0.00175047399585626
311	904.95751953125	0.00235020609793149
312	904.973693847656	0.00254716725306939
313	904.989807128906	0.00273760435535137
314	905.005981445312	0.00289885496049537
315	905.022155761719	0.00331986527042389
316	905.038269042969	0.00305275981191191
317	905.054443359375	0.00301932421166957
318	905.070556640625	0.0028243327857713
319	905.086730957031	0.00242331514839405
320	905.102905273438	0.00229647883905817
321	905.119018554688	0.00237224249769312
322	905.135192871094	0.00221331235746797
323	905.1513671875	0.00271176499578277
324	905.16748046875	0.00325348225603057
325	905.183654785156	0.00404002075051861
326	905.199829101562	0.0048408198685816
327	905.215942382812	0.00595236920517585
328	905.232116699219	0.00688285792802461
329	905.248291015625	0.00741881395334979
330	905.264404296875	0.00812990015941031
331	905.280578613281	0.00906451407813264
332	905.296752929688	0.0100241940332114
333	905.312866210938	0.0104032346016281
334	905.329040527344	0.011124273785877
335	905.34521484375	0.0123617453320044
336	905.361328125	0.0129689620770279
337	905.377502441406	0.0139645308006795
338	905.393676757812	0.0142853771919854
339	905.409790039062	0.0147016843698139
340	905.425964355469	0.0150675166759257
341	905.442138671875	0.0149962383669095
342	905.458251953125	0.0145599572527595
343	905.474426269531	0.014149430863533
344	905.490600585938	0.013028814373602
345	905.506713867188	0.0114958100639613
346	905.522888183594	0.0100029827096575
347	905.5390625	0.00845452933370739
348	905.555236816406	0.0069505434062348
349	905.571350097656	0.00564536892779455
350	905.587524414062	0.00444286435355093
351	905.603698730469	0.0040014405079612
352	905.619812011719	0.0030377517091597
353	905.635986328125	0.0023406903078016
354	905.652160644531	0.00261159191129262
355	905.668334960938	0.00285365036196056
356	905.684448242188	0.00273431166611376
357	905.700622558594	0.0032072869729859
358	905.716796875	0.00329088098728472
359	905.732971191406	0.00340520811414457
360	905.749084472656	0.00333669043533641
361	905.765258789062	0.00290385675976793
362	905.781433105469	0.0023757385567571
363	905.797546386719	0.00176847456258913
364	905.813720703125	0.00115056615126651
365	905.829895019531	0.000787953678377444
366	905.846069335938	0.000954647868157451
367	905.862182617188	0.00132908108843762
368	905.878356933594	0.00205478234961744
369	905.89453125	0.00243676984145577
370	905.910705566406	0.00282253641349415
371	905.926818847656	0.00339423799357873
372	905.942993164062	0.00356505494640529
373	905.959167480469	0.0042071478659671
374	905.975341796875	0.00466090312151879
375	905.991516113281	0.00470570418889316
376	906.007629394531	0.00517199312725626
377	906.023803710938	0.00533577275428866
378	906.039978027344	0.00519704386520293
379	906.05615234375	0.00499667996827278
380	906.072265625	0.00483717798299874
381	906.088439941406	0.00440641334043994
382	906.104614257812	0.00404501022919595
383	906.120788574219	0.00377545868560626
384	906.136962890625	0.00346401691507029
385	906.153076171875	0.00324030622902822
386	906.169250488281	0.00292405784208275
387	906.185424804688	0.00304217302448697
388	906.201599121094	0.00308972652710546
389	906.2177734375	0.00290121293131475
390	906.23388671875	0.00336836560832309
391	906.250061035156	0.00384942558689142
392	906.266235351562	0.00436842801658231
393	906.282409667969	0.00513671779035839
394	906.298583984375	0.00575976183721703
395	906.314697265625	0.00625249814340699
396	906.330871582031	0.00688464280644308
397	906.347045898438	0.00719590801240388
398	906.363220214844	0.00801518975526255
399	906.37939453125	0.00878468393527621
400	906.395568847656	0.00992415977414114
401	906.411682128906	0.0107573493153877
402	906.427856445312	0.0111736872079461
403	906.444030761719	0.0113057154792513
404	906.460205078125	0.011198758129858
405	906.476379394531	0.0105329655670569
406	906.492553710938	0.00982614081109861
407	906.508666992188	0.0094822585558994
408	906.524841308594	0.00861130295475363
409	906.541015625	0.00789297631880926
410	906.557189941406	0.00686870661073889
411	906.573364257812	0.00591002145254617
412	906.589538574219	0.00505348953957211
413	906.605712890625	0.00417017505256296
414	906.621826171875	0.00344103482461264
415	906.638000488281	0.00277919517958741
416	906.654174804688	0.00220937949383223
417	906.670349121094	0.00184146560912531
418	906.6865234375	0.00160420579542407
419	906.702697753906	0.00163632006950133
420	906.718872070312	0.00200734094689156
421	906.735046386719	0.00167857287185697
422	906.751159667969	0.00141710731684342
423	906.767333984375	0.00121676171704507
424	906.783508300781	0.000686780509775667
425	906.799682617188	0.000363509116399977
426	906.815856933594	0.000537954058418863
427	906.83203125	0.000721842540889556
428	906.848205566406	0.00128309514654117
429	906.864379882812	0.0016304279525283
430	906.880554199219	0.0020131320486197
431	906.896667480469	0.00277697736632197
432	906.912841796875	0.00342270322251796
433	906.929016113281	0.00384558163912939
434	906.945190429688	0.00419274586497848
435	906.961364746094	0.00451948444047765
436	906.9775390625	0.00447435284056031
437	906.993713378906	0.00447638929527239
438	907.009887695312	0.00395770449060218
439	907.026062011719	0.00408645047532142
440	907.042236328125	0.00378992868680547
441	907.058410644531	0.00323210197616296
442	907.074523925781	0.00319018934317563
443	907.090698242188	0.00270876376134804
444	907.106872558594	0.00265037184936168
445	907.123046875	0.00301879052280164
446	907.139221191406	0.00353434340515393
447	907.155395507812	0.00380593165070876
448	907.171569824219	0.00429641933037868
449	907.187744140625	0.00414789466601895
450	907.203918457031	0.00435115304086465
451	907.220092773438	0.00417206841158981
452	907.236267089844	0.00393031925246881
453	907.25244140625	0.00344718119106715
454	907.268615722656	0.00315032158306548
455	907.284790039062	0.00310841565630231
456	907.300964355469	0.00302908235993793
457	907.317138671875	0.00346635009597632
458	907.333312988281	0.0043556653205949
459	907.349487304688	0.00544001572991502
460	907.365661621094	0.00660145301370655
461	907.3818359375	0.00796839787588053
462	907.398010253906	0.00906871560470197
463	907.414184570312	0.00957191273393871
464	907.430358886719	0.0104638052128396
465	907.446472167969	0.0108222719861704
466	907.462646484375	0.0109070728514616
467	907.478820800781	0.0104605080455745
468	907.494995117188	0.00944188846730737
469	907.511169433594	0.00844181091930258
470	907.52734375	0.00709630269166452
471	907.543518066406	0.00577603269067192
472	907.559692382812	0.00448460610354888
473	907.575866699219	0.00305394289525524
474	907.592041015625	0.00179942867684828
475	907.608215332031	0.00125294491802546
476	907.624389648438	0.000819258381091851
477	907.640563964844	0.000985783407925754
478	907.65673828125	0.00143799257843949
479	907.672912597656	0.00127968997636874
480	907.689086914062	0.00164142190630497
481	907.705322265625	0.00123812455494404
482	907.721496582031	0.00116909827770315
483	907.737670898438	0.000983498312361846
484	907.753845214844	0.00127741521619665
485	907.77001953125	0.00141733066580922
486	907.786193847656	0.0015297764742985
487	907.802368164062	0.00172531831646439
488	907.818542480469	0.00181441533288761
489	907.834716796875	0.00188256713522025
490	907.850891113281	0.00174555505579959
491	907.867065429688	0.00217287255397206
492	907.883239746094	0.00234300562219672
493	907.8994140625	0.00217680773116764
494	907.915588378906	0.00260206543054873
495	907.931762695312	0.00329704086269254
496	907.947937011719	0.00374066918366256
497	907.964111328125	0.00414978904801914
498	907.980285644531	0.00412025330286164
499	907.996459960938	0.00382460565300134
500	908.012634277344	0.00376313700953513
501	908.02880859375	0.00348998049909733
502	908.044982910156	0.00346576765310121
503	908.061218261719	0.00314865984503307
504	908.077392578125	0.00310436050156887
505	908.093566894531	0.00335690489335269
506	908.109741210938	0.00387435959570863
507	908.125915527344	0.0038031057080071
508	908.14208984375	0.00366025963130724
509	908.158264160156	0.00321473253963851
510	908.174438476562	0.00334555266286385
511	908.190612792969	0.00405872911521091
512	908.206787109375	0.00439917754864515
513	908.222961425781	0.00469962330307114
514	908.239135742188	0.00512488426063391
515	908.25537109375	0.00545554693182006
516	908.271545410156	0.0052184467044261
517	908.287719726562	0.00500452401278181
518	908.303894042969	0.00514667669856554
519	908.320068359375	0.00595823023983146
520	908.336242675781	0.00784144300042529
521	908.352416992188	0.0100412435406974
522	908.368591308594	0.0130513984529492
523	908.384765625	0.0169374917687102
524	908.401000976562	0.0201177870868951
525	908.417175292969	0.0236275466317294
526	908.433349609375	0.0260447014968629
527	908.449523925781	0.0275366456719125
528	908.465698242188	0.0281818384004531
529	908.481872558594	0.0281787477710019
530	908.498046875	0.0275478043078406
531	908.514282226562	0.026332616679334
532	908.530456542969	0.0241450039816909
533	908.546630859375	0.021129181823544
534	908.562805175781	0.0173584598304677
535	908.578979492188	0.0134986344412117
536	908.595153808594	0.00935415503499805
537	908.611328125	0.00615239899784772
538	908.627563476562	0.00368923283083062
539	908.643737792969	0.00178576226367676
540	908.659912109375	0.00129011024837711
541	908.676086425781	0.00116478335966139
542	908.692260742188	0.00202492956663283
543	908.708435058594	0.00286927963599385
544	908.724670410156	0.00306036997371083
545	908.740844726562	0.00356959307127866
546	908.757019042969	0.00346158748941912
547	908.773193359375	0.00336027766321862
548	908.789367675781	0.00297362973384576
549	908.805541992188	0.00271299717783745
550	908.82177734375	0.00219054465876378
551	908.837951660156	0.00190879479264624
552	908.854125976562	0.00160627140201172
553	908.870300292969	0.00123936691692806
554	908.886474609375	0.00121634838751898
555	908.902709960938	0.00170632527962153
556	908.918884277344	0.00208590858082172
557	908.93505859375	0.00273555309389115
558	908.951232910156	0.00313522395223379
559	908.967407226562	0.00339788998551533
560	908.983642578125	0.0040331129451366
561	908.999816894531	0.00435775770379892
562	909.015991210938	0.00472292037007929
563	909.032165527344	0.00465526463308102
564	909.04833984375	0.00420646830137471
565	909.064575195312	0.00381278294302763
566	909.080749511719	0.00362786686457328
567	909.096923828125	0.00357875396656068
568	909.113098144531	0.00344465709195458
569	909.129333496094	0.00286469395162941
570	909.1455078125	0.00260183355059077
571	909.161682128906	0.00262294053015633
572	909.177856445312	0.00282500393655683
573	909.194030761719	0.00345095818814905
574	909.210266113281	0.00419537538267888
575	909.226440429688	0.00519131150837984
576	909.242614746094	0.00602122809106122
577	909.2587890625	0.00658932477984516
578	909.275024414062	0.00659051691956331
579	909.291198730469	0.00682176740969626
580	909.307373046875	0.00747347536344297
581	909.323547363281	0.00803693704701207
582	909.339782714844	0.00940148204634661
583	909.35595703125	0.0110445004601502
584	909.372131347656	0.0135845743897497
585	909.388305664062	0.0165614155151765
586	909.404541015625	0.0194479501992726
587	909.420715332031	0.0217732459377746
588	909.436889648438	0.0230340937628665
589	909.453125	0.0241208528732203
590	909.469299316406	0.0245607020230497
591	909.485473632812	0.0246156329984678
592	909.501647949219	0.0238753183303105
593	909.517883300781	0.0225893880717227
594	909.534057617188	0.0209321028315717
595	909.550231933594	0.0186653350265506
596	909.566467285156	0.0156524234720867
597	909.582641601562	0.0119879665458956
598	909.598815917969	0.00865623587809119
599	909.614990234375	0.00566547210169124
600	909.631225585938	0.00341518659300135
601	909.647399902344	0.00150363602967901
602	909.66357421875	0.000683488628023259
603	909.679809570312	0.000391960008144763
604	909.695983886719	0.000755925573452881
605	909.712158203125	0.000935157954561515
606	909.728393554688	0.00117310668678653
607	909.744567871094	0.00134049302485503
608	909.7607421875	0.00124108046998567
609	909.776977539062	0.00132193769547413
610	909.793151855469	0.00113651109902469
611	909.809326171875	0.00118766682709389
612	909.825561523438	0.000974427315590934
613	909.841735839844	0.00111640483004184
614	909.85791015625	0.00111760047227266
615	909.874145507812	0.000997242959839509
616	909.890319824219	0.000816795647301088
617	909.906494140625	0.000587761658046712
618	909.922729492188	0.000623466299441191
619	909.938903808594	0.000782784315423625
620	909.955078125	0.00131294244751532
621	909.971313476562	0.00151878750650179
622	909.987487792969	0.0019469649038447
623	910.003662109375	0.00227917025688615
624	910.019897460938	0.00228036673286284
625	910.036071777344	0.00257136781639054
626	910.05224609375	0.00298598230428263
627	910.068481445312	0.00335801907507223
628	910.084655761719	0.00364490003840836
629	910.100830078125	0.00423343204787349
630	910.117065429688	0.00461886051469758
631	910.133239746094	0.00521683538449468
632	910.149475097656	0.00577068728417033
633	910.165649414062	0.00599026807967129
634	910.181823730469	0.00602048026282432
635	910.198059082031	0.00619525147468464
636	910.214233398438	0.00608176347500477
637	910.23046875	0.00563743823880224
638	910.246643066406	0.00536497002763934
639	910.262817382812	0.00534230371495804
640	910.279052734375	0.00494999941845266
641	910.295227050781	0.00483359320446346
642	910.311462402344	0.00451768884429476
643	910.32763671875	0.00429380772961322
644	910.343811035156	0.00505248169083215
645	910.360046386719	0.0068055564304926
646	910.376220703125	0.00876980404578675
647	910.392456054688	0.0105609930036704
648	910.408630371094	0.0121935456674413
649	910.4248046875	0.0142261248464022
650	910.441040039062	0.0157175522126401
651	910.457214355469	0.0169438976443297
652	910.473449707031	0.017277307631096
653	910.489624023438	0.0170439861685544
654	910.505859375	0.0167059367810426
655	910.522033691406	0.0158620915289155
656	910.538208007812	0.0142631747029793
657	910.554443359375	0.0125130046604251
658	910.570617675781	0.0104361169462001
659	910.586853027344	0.00857589589488007
660	910.60302734375	0.00655532085218576
661	910.619262695312	0.00502816921903609
662	910.635437011719	0.00337688993984542
663	910.651611328125	0.00240960458647921
664	910.667846679688	0.00194690216536658
665	910.684020996094	0.0016479874147574
666	910.700256347656	0.00140864771756414
667	910.716430664062	0.000912123568044225
668	910.732666015625	0.000620248114377221
669	910.748840332031	0.00111383258881883
670	910.765075683594	0.00114489731141501
671	910.78125	0.0012319314652644
672	910.797485351562	0.00108444366092562
673	910.813659667969	0.00121182419466841
674	910.829895019531	0.00121284441197737
675	910.846069335938	0.00141868515846097
676	910.8623046875	0.00158572513627306
677	910.878479003906	0.00184976740941107
678	910.894653320312	0.00186143249994559
679	910.910888671875	0.00199894304106682
680	910.927062988281	0.00241149330717358
681	910.943298339844	0.00308277330957546
682	910.95947265625	0.0035974764008293
683	910.975708007812	0.00356158507715236
684	910.991882324219	0.00360089199018926
685	911.008117675781	0.00403936696719491
686	911.024291992188	0.00411438446632016
687	911.04052734375	0.00446272483992744
688	911.056701660156	0.00490034152138289
689	911.072937011719	0.00567360311119198
690	911.089111328125	0.00602366063414043
691	911.105346679688	0.00638436262680365
692	911.12158203125	0.00627207191470694
693	911.137756347656	0.00647928751282082
694	911.153991699219	0.00653542015924152
695	911.170166015625	0.00660854965838542
696	911.186401367188	0.00591407456587603
697	911.202575683594	0.00545309161430724
698	911.218811035156	0.00483793529272781
699	911.234985351562	0.00462417908015159
700	911.251220703125	0.00507020912262122
701	911.267395019531	0.00529699733773478
702	911.283630371094	0.00620262888928273
703	911.2998046875	0.0064924256759748
704	911.316040039062	0.00707425893694325
705	911.332214355469	0.00839313692634832
706	911.348449707031	0.00973845452075882
707	911.364685058594	0.0116165114969537
708	911.380859375	0.0132085409047403
709	911.397094726562	0.015080760661593
710	911.413269042969	0.0159548025218315
711	911.429504394531	0.0168913379605482
712	911.445678710938	0.0169977754050872
713	911.4619140625	0.0168245376400501
714	911.478149414062	0.0162897309286904
715	911.494323730469	0.0152309408835897
716	911.510559082031	0.0139494752837008
717	911.526733398438	0.0125996788782228
718	911.54296875	0.0109575027119276
719	911.559143066406	0.0097193019228459
720	911.575378417969	0.00860608795915121
721	911.591613769531	0.00751347624592224
722	911.607788085938	0.00677693989587414
723	911.6240234375	0.00562423856672909
724	911.640197753906	0.00544859775583375
725	911.656433105469	0.00543914831857548
726	911.672668457031	0.00536875084868875
727	911.688842773438	0.00553287533691169
728	911.705078125	0.00573425550942041
729	911.721252441406	0.00577717027089145
730	911.737487792969	0.00508441408486091
731	911.753723144531	0.00491100566672064
732	911.769897460938	0.00418339740563238
733	911.7861328125	0.00367228426598161
734	911.802307128906	0.00331654631876567
735	911.818542480469	0.00335791622260507
736	911.834777832031	0.00290740818859234
737	911.850952148438	0.00233895237390399
738	911.8671875	0.00210923157597942
739	911.883422851562	0.00237774135064288
740	911.899597167969	0.00300026606458628
741	911.915832519531	0.003203363915131
742	911.932006835938	0.00365609215540384
743	911.9482421875	0.00450850362799029
744	911.964477539062	0.00515025738170981
745	911.980651855469	0.00528863020557457
746	911.996887207031	0.00565740479837419
747	912.013122558594	0.00618756348582157
748	912.029296875	0.00643289642511371
749	912.045532226562	0.00632610317325353
750	912.061767578125	0.00621604788360897
751	912.077941894531	0.00638120399035585
752	912.094177246094	0.00602134678903617
753	912.110412597656	0.00592554178340811
754	912.126586914062	0.00595764225661081
755	912.142822265625	0.00598545060981749
756	912.159057617188	0.00583195939590801
757	912.175231933594	0.00589839759650959
758	912.191467285156	0.00594766728038572
759	912.207702636719	0.00603161735989735
760	912.223876953125	0.00596465611469803
761	912.240112304688	0.00571982845624639
762	912.25634765625	0.00571776482844192
763	912.272521972656	0.00577870963367237
764	912.288757324219	0.00574504796105358
765	912.304992675781	0.00558639936696328
766	912.321166992188	0.00586125705834642
767	912.33740234375	0.00602160013580015
768	912.353637695312	0.00625954492441792
769	912.369873046875	0.00713306838879159
770	912.386047363281	0.00837193808534875
771	912.402282714844	0.00994525120992632
772	912.418518066406	0.0116081840755811
773	912.434692382812	0.0131660455271561
774	912.450927734375	0.0147069101068576
775	912.467163085938	0.0158892962421318
776	912.483337402344	0.0166208369903152
777	912.499572753906	0.0165411650748822
778	912.515808105469	0.0161802727292629
779	912.532043457031	0.0151680068634741
780	912.548217773438	0.0139916099671683
781	912.564453125	0.0127300572220534
782	912.580688476562	0.0110607523789258
783	912.596923828125	0.00947402805603632
784	912.613098144531	0.00782051822241412
785	912.629333496094	0.00644702706924965
786	912.645568847656	0.00512538495803344
787	912.661804199219	0.00369163253125722
788	912.677978515625	0.00327734697745384
789	912.694213867188	0.00367959641969311
790	912.71044921875	0.0035971786150767
791	912.726684570312	0.00410913498294441
792	912.742858886719	0.0044940444137787
793	912.759094238281	0.00460923639635337
794	912.775329589844	0.0050379255248302
795	912.791564941406	0.00505766057695317
796	912.807739257812	0.00467479382117973
797	912.823974609375	0.00452387371410892
798	912.840209960938	0.00421139801170634
799	912.8564453125	0.00376930003763929
800	912.872619628906	0.00351657089019795
801	912.888854980469	0.00394216997629281
802	912.905090332031	0.004179087179928
803	912.921325683594	0.0042898156919405
804	912.937561035156	0.00455849468709016
805	912.953735351562	0.00503027733694244
806	912.969970703125	0.00495867646818583
807	912.986206054688	0.00513773599439082
808	913.00244140625	0.0057221443159058
809	913.018615722656	0.00675997331471303
810	913.034851074219	0.00698882170732548
811	913.051086425781	0.00770113561837129
812	913.067321777344	0.00756686987953093
813	913.083557128906	0.00781580546960849
814	913.099731445312	0.00786781821710228
815	913.115966796875	0.00768324875393459
816	913.132202148438	0.00730072633900118
817	913.1484375	0.00729093250883772
818	913.164672851562	0.00702687293034778
819	913.180908203125	0.00744011160556457
820	913.197082519531	0.00747856148709398
821	913.213317871094	0.00781883410679556
822	913.229553222656	0.007031821623984
823	913.245788574219	0.00672089227789572
824	913.262023925781	0.00655915742755873
825	913.278198242188	0.00632342635369128
826	913.29443359375	0.00628393136450401
827	913.310668945312	0.00611086539850478
828	913.326904296875	0.00648307174842983
829	913.343139648438	0.00728878326042855
830	913.359375	0.00723761383501535
831	913.375610351562	0.00778202068772703
832	913.391784667969	0.0084665226598985
833	913.408020019531	0.00950263594726244
834	913.424255371094	0.0102980466152385
835	913.440490722656	0.0107401291635173
836	913.456726074219	0.0110855529713495
837	913.472961425781	0.0114409345514154
838	913.489196777344	0.0117151090506262
839	913.50537109375	0.0120438796725442
840	913.521606445312	0.0109559039049523
841	913.537841796875	0.0102722468497034
842	913.554077148438	0.00942257019818706
843	913.5703125	0.00916640932221294
844	913.586547851562	0.00814092700994048
845	913.602783203125	0.00713862232179295
846	913.619018554688	0.00618387440329749
847	913.635192871094	0.00493674667246556
848	913.651428222656	0.00428485165198212
849	913.667663574219	0.00390181575949528
850	913.683898925781	0.00340684119990676
851	913.700134277344	0.00359637577168451
852	913.716369628906	0.00369388700442294
853	913.732604980469	0.00361524929170949
854	913.748840332031	0.0038173169310012
855	913.765075683594	0.0039507107202776
856	913.78125	0.0039637532788477
857	913.797485351562	0.00407602996814778
858	913.813720703125	0.00426865539106826
859	913.829956054688	0.00399069166021958
860	913.84619140625	0.00339236332584159
861	913.862426757812	0.00362001254065146
862	913.878662109375	0.00381796047999067
863	913.894897460938	0.00355905406858668
864	913.9111328125	0.00302459286153123
865	913.927368164062	0.00235999437850719
866	913.943603515625	0.00188837055396959
867	913.959838867188	0.00170740985194656
868	913.97607421875	0.00146344072473791
869	913.992248535156	0.00127320908891585
870	914.008483886719	0.000830256149484283
871	914.024719238281	0.000985970668382187
872	914.040954589844	0.00100073158703891
873	914.057189941406	0.00123713031619912
874	914.073425292969	0.00158769973185252
875	914.089660644531	0.00213982864388655
876	914.105895996094	0.0025053351290707
877	914.122131347656	0.00335379212147656
878	914.138366699219	0.00389630601420036
879	914.154602050781	0.00453513542548279
880	914.170837402344	0.00489944070550975
881	914.187072753906	0.0053336219428456
882	914.203308105469	0.00551079044886161
883	914.219543457031	0.00538098579987198
884	914.235778808594	0.00541771598867425
885	914.252014160156	0.005419079087867
886	914.268249511719	0.00546113155369577
887	914.284484863281	0.00564877307312252
888	914.300720214844	0.00599591036909598
889	914.316955566406	0.00604225518644085
890	914.333190917969	0.00633994719029947
891	914.349426269531	0.00736249449454153
892	914.365661621094	0.00777538761112235
893	914.381896972656	0.00831343925132578
894	914.398132324219	0.00914043718234033
895	914.414367675781	0.0105853301861878
896	914.430603027344	0.0114748215440624
897	914.446838378906	0.0121847303884383
898	914.463073730469	0.0128728351662817
899	914.479309082031	0.0130153244712587
900	914.495544433594	0.0123108905794931
901	914.511779785156	0.0118038948283159
902	914.528015136719	0.0109415107612702
903	914.544250488281	0.00972150639416239
904	914.560485839844	0.00882049322241856
905	914.576721191406	0.00748391472987858
906	914.592956542969	0.00631524432804104
907	914.609191894531	0.00530177762813119
908	914.625427246094	0.00443767709007043
909	914.641662597656	0.00329991033471579
910	914.657897949219	0.00279737888023997
911	914.674133300781	0.00232060043408696
912	914.690368652344	0.00190871893536302
913	914.706604003906	0.00159280945021136
914	914.722839355469	0.00132960729991681
915	914.739074707031	0.00156583774071359
916	914.755310058594	0.00152307969336922
917	914.771545410156	0.0014368853573621
918	914.787780761719	0.0017586150175791
919	914.804016113281	0.00144030238672068
920	914.820251464844	0.00136440926473123
921	914.836486816406	0.00153127916963195
922	914.852722167969	0.00148560274902447
923	914.868957519531	0.00170655352421423
924	914.88525390625	0.00212253878434113
925	914.901489257812	0.00219378017347317
926	914.917724609375	0.00249319135254561
927	914.933959960938	0.00217110206382634
928	914.9501953125	0.00192970484430501
929	914.966430664062	0.0020380304148936
930	914.982666015625	0.00210240477169835
931	914.998901367188	0.00190564591970106
932	915.01513671875	0.00174150730163006
933	915.031372070312	0.00125374205343479
934	915.047607421875	0.000931138117654569
935	915.063842773438	0.00113251748254817
936	915.080139160156	0.00136909254539789
937	915.096374511719	0.00120220735664526
938	915.112609863281	0.00160497367606055
939	915.128845214844	0.002356947693877
940	915.145080566406	0.00338464840358754
941	915.161315917969	0.00448480022485378
942	915.177551269531	0.00562907523326489
943	915.193786621094	0.00657574056095776
944	915.210021972656	0.00749510816090739
945	915.226257324219	0.00822751057056237
946	915.242553710938	0.00865311157520287
947	915.2587890625	0.00858322902004014
948	915.275024414062	0.00855901495286559
949	915.291259765625	0.00852003601894827
950	915.307495117188	0.00829392027525173
951	915.32373046875	0.00812205707474824
952	915.339965820312	0.00791517020065897
953	915.356262207031	0.00759634457147281
954	915.372497558594	0.00711853854231513
955	915.388732910156	0.00694547374198344
956	915.404968261719	0.00681327036736432
957	915.421203613281	0.0066506786364416
958	915.437438964844	0.00674801831179386
959	915.453674316406	0.00674045855145699
960	915.469970703125	0.00662113178621672
961	915.486206054688	0.00633011974015754
962	915.50244140625	0.00615327848499047
963	915.518676757812	0.00581848692865731
964	915.534912109375	0.0056582994973986
965	915.551147460938	0.00515972054078023
966	915.5673828125	0.00440670453690128
967	915.583679199219	0.0034411422413835
968	915.599914550781	0.00250064601495542
969	915.616149902344	0.0018945925854913
970	915.632385253906	0.0016277890384847
971	915.648620605469	0.00141970243480431
972	915.664916992188	0.0010479998243441
973	915.68115234375	0.000583585381237834
974	915.697387695312	0.000355066691460425
975	915.713623046875	0.000250850316168423
976	915.729858398438	0.000209642659434806
977	915.74609375	0.000198994941897312
978	915.762390136719	8.82547814031824e-05
979	915.778625488281	7.90130998369988e-06
980	915.794860839844	7.12512746583433e-05
981	915.811096191406	0
982	915.827331542969	0.00025441658706891
983	915.843627929688	0.000569438101440707
984	915.85986328125	0.000947468430744705
985	915.876098632812	0.00106676973297484
986	915.892333984375	0.00127757925253214
987	915.908569335938	0.00129198087388087
988	915.924865722656	0.00141986640007041
989	915.941101074219	0.0021289071542313
990	915.957336425781	0.00248839705788714
991	915.973571777344	0.00262246469802957
992	915.989868164062	0.00243324906338506
993	916.006103515625	0.00258122318747875
994	916.022338867188	0.00280800086717967
995	916.03857421875	0.0026452248368467
996	916.054870605469	0.00245532296862322
997	916.071105957031	0.00222318670592636
998	916.087341308594	0.00216960335494819
999	916.103576660156	0.00177264950963579
1000	916.119812011719	0.00190002234889263
1001	916.136108398438	0.00239445842607494
1002	916.15234375	0.003403435299263
1003	916.168579101562	0.0044337011572616
1004	916.184814453125	0.00515510545150998
1005	916.201110839844	0.00603480355133259
1006	916.217346191406	0.00683398141396244
1007	916.233581542969	0.00728154803856831
1008	916.249877929688	0.00814699674035367
1009	916.26611328125	0.00881517926624041
1010	916.282348632812	0.00880417507846902
1011	916.298583984375	0.0088304265832982
1012	916.314880371094	0.00872156195138376
1013	916.331115722656	0.00854934567205001
1014	916.347351074219	0.008096252474608
1015	916.363586425781	0.00738528811332962
1016	916.3798828125	0.00688051790294467
1017	916.396118164062	0.00654108064135781
1018	916.412353515625	0.00631049179405974
1019	916.428649902344	0.00611441167550043
1020	916.444885253906	0.00657760301182147
1021	916.461120605469	0.00670291777217956
1022	916.477355957031	0.00647988343787794
1023	916.49365234375	0.00652193097716719
1024	916.509887695312	0.00649238598839229
1025	916.526123046875	0.00676191667371352
1026	916.542419433594	0.0066661013155925
1027	916.558654785156	0.00686077738660523
1028	916.574890136719	0.0069093493725312
1029	916.591186523438	0.00647291069016371
1030	916.607421875	0.00629915043393962
1031	916.623657226562	0.00635613520590411
1032	916.639953613281	0.00592999785179001
1033	916.656188964844	0.00531380494584598
1034	916.672424316406	0.00491668248053877
1035	916.688720703125	0.00467287500259901
1036	916.704956054688	0.00437292654285161
1037	916.72119140625	0.00386935945545221
1038	916.737487792969	0.00328201000233347
1039	916.753723144531	0.00286102368781699
1040	916.769958496094	0.0022381355671177
1041	916.786254882812	0.00145455010984666
1042	916.802490234375	0.000924887135590527
1043	916.818725585938	0.0010072820109322
1044	916.835021972656	0.00094185595098826
1045	916.851257324219	0.00132916396345983
1046	916.867492675781	0.00159663567878519
1047	916.8837890625	0.00209021692616157
1048	916.900024414062	0.00242584778208734
1049	916.916259765625	0.00277950564528782
1050	916.932556152344	0.00332253229737056
1051	916.948791503906	0.0038049541769684
1052	916.965087890625	0.00406435696745359
1053	916.981323242188	0.00425182374353062
1054	916.99755859375	0.00409317314633436
1055	917.013854980469	0.00395666999258047
1056	917.030090332031	0.00376711612047246
1057	917.046325683594	0.00360537536544317
1058	917.062622070312	0.00351127875382457
1059	917.078857421875	0.00337237209913771
1060	917.095153808594	0.00346455391483139
1061	917.111389160156	0.00478308327890859
1062	917.127624511719	0.00694887921056391
1063	917.143920898438	0.0102828215382218
1064	917.16015625	0.0143536366524877
1065	917.176452636719	0.0195567159284047
1066	917.192687988281	0.0239932206729529
1067	917.208923339844	0.0282630191207722
1068	917.225219726562	0.0316379942282348
1069	917.241455078125	0.0338898046366147
1070	917.257751464844	0.035405428901631
1071	917.273986816406	0.0361194549920929
1072	917.290222167969	0.0359321337438805
1073	917.306518554688	0.0348724799890182
1074	917.32275390625	0.0329289907518478
1075	917.339050292969	0.0306594713897098
1076	917.355285644531	0.027596766358595
1077	917.371520996094	0.0239256090827147
1078	917.387817382812	0.0198003444594531
1079	917.404052734375	0.0159865166971243
1080	917.420349121094	0.0129887090742963
1081	917.436584472656	0.0111975050982591
1082	917.452880859375	0.0096054560130839
1083	917.469116210938	0.00903441896054886
1084	917.485412597656	0.00866854562661656
1085	917.501647949219	0.00846766195914714
1086	917.517883300781	0.00747857139734396
1087	917.5341796875	0.00653875449259872
1088	917.550415039062	0.00546897192133542
1089	917.566711425781	0.0043195274190684
1090	917.582946777344	0.0035850461846856
1091	917.599243164062	0.00330501573209837
1092	917.615478515625	0.00300506984820525
1093	917.631774902344	0.00294531161203141
1094	917.648010253906	0.00285155975327361
1095	917.664306640625	0.00298906791698236
1096	917.680541992188	0.0028117054493386
1097	917.696838378906	0.00265151156273405
1098	917.713073730469	0.00262832252757628
1099	917.729309082031	0.0027610236933637
1100	917.74560546875	0.00277800907846687
1101	917.761840820312	0.00266039330301628
1102	917.778137207031	0.00214086248904248
1103	917.794372558594	0.00209569795159041
1104	917.810668945312	0.00156569441645707
1105	917.826904296875	0.00135536879333173
1106	917.843200683594	0.00113010657651386
1107	917.859436035156	0.0010416775219482
1108	917.875732421875	0.00122056236386735
1109	917.891967773438	0.000955812670939754
1110	917.908264160156	0.00122345885528342
1111	917.924499511719	0.00138208500431074
1112	917.940795898438	0.00151306984632007
1113	917.95703125	0.0016260277761087
1114	917.973327636719	0.00186809300364515
1115	917.989562988281	0.00191804251650207
1116	918.005859375	0.00183424925410674
1117	918.022155761719	0.00186514180478112
1118	918.038391113281	0.00174529479016285
1119	918.0546875	0.00211715423614417
1120	918.070922851562	0.00260095242223127
1121	918.087219238281	0.00279786467875787
1122	918.103454589844	0.00368563831776492
1123	918.119750976562	0.0046932483350827
1124	918.135986328125	0.00581554405544954
1125	918.152282714844	0.00789549993730217
1126	918.168518066406	0.0104462167503789
1127	918.184814453125	0.0131481882818208
1128	918.201049804688	0.0156961581814606
1129	918.217346191406	0.016886441465817
1130	918.233642578125	0.0181433386067253
1131	918.249877929688	0.0189347972239289
1132	918.266174316406	0.0194137886790751
1133	918.282409667969	0.0191687837408955
1134	918.298706054688	0.0190115098908839
1135	918.31494140625	0.0184318904997824
1136	918.331237792969	0.0181364101837379
1137	918.347473144531	0.0174324908334094
1138	918.36376953125	0.0164914741784888
1139	918.380065917969	0.016152900922542
1140	918.396301269531	0.0152120559878384
1141	918.41259765625	0.0141501731335588
1142	918.428833007812	0.0134725218286899
1143	918.445129394531	0.0126369201735771
1144	918.461364746094	0.0124018734013287
1145	918.477661132812	0.0124511374211055
1146	918.493957519531	0.0125381722403058
1147	918.510192871094	0.0120854287660331
1148	918.526489257812	0.0110826058154023
1149	918.542724609375	0.00922839597038381
1150	918.559020996094	0.00798933423792706
1151	918.575317382812	0.00681946175189669
1152	918.591552734375	0.00549421411735418
1153	918.607849121094	0.00442374746010033
1154	918.624084472656	0.00386696288776996
1155	918.640380859375	0.00340203003025651
1156	918.656677246094	0.00337523783876914
1157	918.672912597656	0.00296438585294264
1158	918.689208984375	0.00254529300550833
1159	918.705505371094	0.00228312050378329
1160	918.721740722656	0.00190145513072608
1161	918.738037109375	0.00151532602135701
1162	918.754272460938	0.00108661899087622
1163	918.770568847656	0.00065550848524224
1164	918.786865234375	0.000350071536100533
1165	918.803100585938	0.000232458289913347
1166	918.819396972656	0.000209615252075916
1167	918.835693359375	0.000571690569177948
1168	918.851928710938	0.000693234908737923
1169	918.868225097656	0.000879504686149098
1170	918.884521484375	0.00108019601600639
1171	918.900756835938	0.00118920751464075
1172	918.917053222656	0.00154063854545984
1173	918.933288574219	0.00165651754008926
1174	918.949584960938	0.00216195027748582
1175	918.965881347656	0.00255098052438429
1176	918.982116699219	0.00284506885111154
1177	918.998413085938	0.00271080266530837
1178	919.014709472656	0.00246562783856219
1179	919.030944824219	0.00246802318376685
1180	919.047241210938	0.00249720138710634
1181	919.063537597656	0.00179894944605645
1182	919.079772949219	0.00139376417054975
1183	919.096069335938	0.00111167720445508
1184	919.112365722656	0.00111596121137297
1185	919.128662109375	0.00177196230586577
1186	919.144897460938	0.00277390913078402
1187	919.161193847656	0.00454071378182306
1188	919.177490234375	0.00607488494488987
1189	919.193725585938	0.00741745546137878
1190	919.210021972656	0.00871590291757295
1191	919.226318359375	0.0098339092515507
1192	919.242553710938	0.0108816963587348
1193	919.258850097656	0.0114793249510899
1194	919.275146484375	0.0123046081658422
1195	919.291381835938	0.012530710058199
1196	919.307678222656	0.012582208095176
1197	919.323974609375	0.0123356607657629
1198	919.340270996094	0.0118667810407101
1199	919.356506347656	0.0114161000129773
1200	919.372802734375	0.0107312403639344
1201	919.389099121094	0.00943277791056713
1202	919.405334472656	0.00900578948385662
1203	919.421630859375	0.00858755709140358
1204	919.437927246094	0.00839612091722233
1205	919.454223632812	0.00874326125340629
1206	919.470458984375	0.0091218200994172
1207	919.486755371094	0.00963978742159036
1208	919.503051757812	0.00949899852516952
1209	919.519348144531	0.00924678601234775
1210	919.535583496094	0.0088496711939134
1211	919.551879882812	0.00837066262987862
1212	919.568176269531	0.00762502698743641
1213	919.58447265625	0.00662581236133145
1214	919.600708007812	0.0058911647046568
1215	919.617004394531	0.00484576692149709
1216	919.63330078125	0.00421310039638656
1217	919.649597167969	0.00369168602047502
1218	919.665832519531	0.00308202540122426
1219	919.68212890625	0.00272165182650798
1220	919.698425292969	0.00254772848149809
1221	919.714721679688	0.00225087858947591
1222	919.73095703125	0.00248178902952557
1223	919.747253417969	0.00274205771631223
1224	919.763549804688	0.00313830115130268
1225	919.779846191406	0.00345762965517825
1226	919.796142578125	0.00357677328869664
1227	919.812377929688	0.00341624171143071
1228	919.828674316406	0.0033054990104698
1229	919.844970703125	0.00343185356483343
1230	919.861267089844	0.00320281979824516
1231	919.877502441406	0.00327062986256258
1232	919.893798828125	0.0029916358608334
1233	919.910095214844	0.00267263928660514
1234	919.926391601562	0.0026552937120707
1235	919.942687988281	0.00254643994639928
1236	919.958923339844	0.00272189696336461
1237	919.975219726562	0.00276429801261467
1238	919.991516113281	0.00271742284354258
1239	920.0078125	0.00275793553978097
1240	920.024108886719	0.00269904254725674
1241	920.040405273438	0.00248717805984169
1242	920.056640625	0.00250090806209136
1243	920.072937011719	0.00261782089692533
1244	920.089233398438	0.00242827573260838
1245	920.105529785156	0.00209005125874197
1246	920.121826171875	0.00179801014287502
1247	920.138061523438	0.00153979112162747
1248	920.154357910156	0.00194118680805216
1249	920.170654296875	0.00237794968011189
1250	920.186950683594	0.00313782421884111
1251	920.203247070312	0.00399676119613674
1252	920.219543457031	0.00439317830812471
1253	920.235778808594	0.00487921520644917
1254	920.252075195312	0.00540989043921166
1255	920.268371582031	0.00615242527620696
1256	920.28466796875	0.00649544873372302
1257	920.300964355469	0.00688345364513787
1258	920.317260742188	0.00728193155489091
1259	920.333557128906	0.00754804015449673
1260	920.349792480469	0.00809519754894744
1261	920.366088867188	0.00900581267592217
1262	920.382385253906	0.0095000912814929
1263	920.398681640625	0.0102912137734967
1264	920.414978027344	0.0109005215650583
1265	920.431274414062	0.0118147426162599
1266	920.447570800781	0.0126451812585793
1267	920.4638671875	0.0132520858785444
1268	920.480102539062	0.0136677331396199
1269	920.496398925781	0.0136891912830989
1270	920.5126953125	0.0136270389391622
1271	920.528991699219	0.0131222821975476
1272	920.545288085938	0.012277932365182
1273	920.561584472656	0.0113513453227711
1274	920.577880859375	0.00997820518391729
1275	920.594177246094	0.00887426750214932
1276	920.610473632812	0.00701920716751911
1277	920.626708984375	0.00551781848760276
1278	920.643005371094	0.0044583476074643
1279	920.659301757812	0.00350669505959111
1280	920.675598144531	0.00325088298614551
1281	920.69189453125	0.00292450834728358
1282	920.708190917969	0.00230609753915713
1283	920.724487304688	0.00234455442955233
1284	920.740783691406	0.00219518777705003
1285	920.757080078125	0.00210900125904973
1286	920.773376464844	0.00204067008552106
1287	920.789672851562	0.00208599474918461
1288	920.805908203125	0.00195122177274477
1289	920.822204589844	0.00217527180046261
1290	920.838500976562	0.00239331293681616
1291	920.854797363281	0.00254748715451023
1292	920.87109375	0.00239829359261769
1293	920.887390136719	0.00213201029193851
1294	920.903686523438	0.00165592892623677
1295	920.919982910156	0.00150862473548955
1296	920.936279296875	0.00121280838198117
1297	920.952575683594	0.00132302756610129
1298	920.968872070312	0.00172700150568993
1299	920.985168457031	0.00190761401054789
1300	921.00146484375	0.0022243728788913
1301	921.017761230469	0.00194950450562637
1302	921.034057617188	0.00169111789874821
1303	921.050354003906	0.00139976837728034
1304	921.066650390625	0.0011647331759351
1305	921.082946777344	0.00150089501314633
1306	921.099243164062	0.00215828054685813
1307	921.115478515625	0.00279111568257298
1308	921.131774902344	0.00292434688888853
1309	921.148071289062	0.00316299337466855
1310	921.164367675781	0.00332953344017629
1311	921.1806640625	0.00353813739693515
1312	921.196960449219	0.00386228621909835
1313	921.213256835938	0.00459075375276949
1314	921.229553222656	0.0048482859165274
1315	921.245849609375	0.00538429644068369
1316	921.262145996094	0.00585437979875506
1317	921.278442382812	0.00593657955117491
1318	921.294738769531	0.00649949787728854
1319	921.31103515625	0.00650358087844057
1320	921.327331542969	0.00689687532840585
1321	921.343627929688	0.00703642031572641
1322	921.359924316406	0.00749736003454766
1323	921.376220703125	0.00784172551688696
1324	921.392517089844	0.0084887732989646
1325	921.408813476562	0.00910131324442184
1326	921.425109863281	0.00910076617177643
1327	921.44140625	0.00892132310204435
1328	921.457702636719	0.00842443408467599
1329	921.473999023438	0.00786573877153468
1330	921.490295410156	0.00738069637767671
1331	921.506591796875	0.00662645214908679
1332	921.52294921875	0.00631876173526693
1333	921.539245605469	0.00578616458745498
1334	921.555541992188	0.00442535799533871
1335	921.571838378906	0.00357308302431378
1336	921.588134765625	0.00252525895741498
1337	921.604431152344	0.00171539058821132
1338	921.620727539062	0.00135241927663157
1339	921.637023925781	0.000936912867521612
1340	921.6533203125	0.000733265962914993
1341	921.669616699219	0.000679157336728322
1342	921.685913085938	0.000915540354185985
1343	921.702209472656	0.00119845051608553
1344	921.718505859375	0.00151861659677543
1345	921.734802246094	0.00163138714370451
1346	921.751098632812	0.00204374838232632
1347	921.767395019531	0.00197933994142773
1348	921.78369140625	0.00199322051982365
1349	921.799987792969	0.00183661778024081
1350	921.816284179688	0.00182423062629453
1351	921.832641601562	0.00184824133037068
1352	921.848937988281	0.00211793364691205
1353	921.865234375	0.00198399417523384
1354	921.881530761719	0.00190465064324085
1355	921.897827148438	0.00197965238999629
1356	921.914123535156	0.00168364243952801
1357	921.930419921875	0.00186972478344271
1358	921.946716308594	0.00153748948986012
1359	921.963012695312	0.00163979004174554
1360	921.979309082031	0.00134721459379459
1361	921.99560546875	0.00160969773425381
1362	922.011901855469	0.00127540310585398
1363	922.028259277344	0.00122181417113901
1364	922.044555664062	0.00163829936466282
1365	922.060852050781	0.00227883391280651
1366	922.0771484375	0.00314290260869196
1367	922.093444824219	0.00332572474707374
1368	922.109741210938	0.00367611166193359
1369	922.126037597656	0.00394941234973548
1370	922.142333984375	0.00419232476456998
1371	922.15869140625	0.00457224214246502
1372	922.174987792969	0.00491198518447544
1373	922.191284179688	0.0049320506446016
1374	922.207580566406	0.00497958573917078
1375	922.223876953125	0.00485783956196082
1376	922.240173339844	0.00473214465399448
1377	922.256469726562	0.00472868959595104
1378	922.272766113281	0.00452401968036823
1379	922.289123535156	0.00521880881603833
1380	922.305419921875	0.0054498763058626
1381	922.321716308594	0.00646983746451945
1382	922.338012695312	0.00718660256693128
1383	922.354309082031	0.00909572167803346
1384	922.37060546875	0.0106197509080768
1385	922.386901855469	0.0119892636667971
1386	922.403259277344	0.0128074951805112
1387	922.419555664062	0.0128883390061786
1388	922.435852050781	0.0127192091774533
1389	922.4521484375	0.0125662180798335
1390	922.468444824219	0.0119615231353842
1391	922.484741210938	0.0116347867254741
1392	922.501098632812	0.0107801183113559
1393	922.517395019531	0.00946327361034126
1394	922.53369140625	0.00811432379821423
1395	922.549987792969	0.00645239206716286
1396	922.566284179688	0.00489347141842752
1397	922.582580566406	0.0035077813925288
1398	922.598937988281	0.00259130712476888
1399	922.615234375	0.00212876872723388
1400	922.631530761719	0.00168992294570802
1401	922.647827148438	0.00198365812952859
1402	922.664123535156	0.00180955113404673
1403	922.680480957031	0.00188747820754484
1404	922.69677734375	0.00156177340128934
1405	922.713073730469	0.00162545087327049
1406	922.729370117188	0.00125304790702773
1407	922.745666503906	0.00113285073708885
1408	922.762023925781	0.00132340382342467
1409	922.7783203125	0.00163688371837401
1410	922.794616699219	0.00199328489678667
1411	922.810913085938	0.00261493998956685
1412	922.827270507812	0.00305134675332778
1413	922.843566894531	0.00317013607556359
1414	922.85986328125	0.00305800880275029
1415	922.876159667969	0.0028337713209229
1416	922.892456054688	0.00298809974061093
1417	922.908813476562	0.00306053452423674
1418	922.925109863281	0.0032598446550478
1419	922.94140625	0.00342928182710852
1420	922.957702636719	0.00359665880259727
1421	922.974060058594	0.00353535125027516
1422	922.990356445312	0.00312140227240839
1423	923.006652832031	0.00231618298762285
1424	923.02294921875	0.00196386924399709
1425	923.039306640625	0.00161361593767156
1426	923.055603027344	0.00117048093288123
1427	923.071899414062	0.00109784286331703
1428	923.088195800781	0.00146042681950098
1429	923.104553222656	0.0016995694066154
1430	923.120849609375	0.00219143259787237
1431	923.137145996094	0.00280107206195576
1432	923.153442382812	0.00341998254066928
1433	923.169799804688	0.00383647633131039
1434	923.186096191406	0.00422910591327995
1435	923.202392578125	0.00503309347814789
1436	923.218688964844	0.00573424162575948
1437	923.235046386719	0.00625391872154305
1438	923.251342773438	0.00683111037357487
1439	923.267639160156	0.0074385188956798
1440	923.283996582031	0.00753808257784475
1441	923.30029296875	0.00758511084677914
1442	923.316589355469	0.00764741905533394
1443	923.332885742188	0.00755812940239532
1444	923.349243164062	0.00798870258559131
1445	923.365539550781	0.00812466421667184
1446	923.3818359375	0.00843042256190413
1447	923.398193359375	0.00864982344884549
1448	923.414489746094	0.00906271367062394
1449	923.430786132812	0.0092841751012562
1450	923.447143554688	0.00943919432386269
1451	923.463439941406	0.0092108407657026
1452	923.479736328125	0.0090564834905135
1453	923.49609375	0.00866502919778624
1454	923.512390136719	0.00806669425981254
1455	923.528686523438	0.00743385085029704
1456	923.544982910156	0.00639050810106269
1457	923.561340332031	0.00538321953520856
1458	923.57763671875	0.00428459449340887
1459	923.593933105469	0.00335216102726996
1460	923.610290527344	0.00220992819285499
1461	923.626586914062	0.00156438088987357
1462	923.642883300781	0.00125550824757534
1463	923.659240722656	0.00124502487597889
1464	923.675537109375	0.00108208508023597
1465	923.691833496094	0.00119367015890672
1466	923.708190917969	0.00121220189626485
1467	923.724487304688	0.00115313215718117
1468	923.740844726562	0.00152567908329017
1469	923.757141113281	0.00171675506025264
1470	923.7734375	0.00174919392891058
1471	923.789794921875	0.00168840789784236
1472	923.806091308594	0.00214988827185272
1473	923.822387695312	0.00221477632016869
1474	923.838745117188	0.00212961147578922
1475	923.855041503906	0.00196924867258243
1476	923.871337890625	0.00185541257017661
1477	923.8876953125	0.00187549132643297
1478	923.903991699219	0.00186586853793228
1479	923.920349121094	0.00185126717757448
1480	923.936645507812	0.00167528176734568
1481	923.952941894531	0.00187957925694193
1482	923.969299316406	0.00213812928938498
1483	923.985595703125	0.0021806998903585
1484	924.001892089844	0.00220438508001336
1485	924.018249511719	0.0021307249295436
1486	924.034545898438	0.00194323763510006
1487	924.050903320312	0.00200400735679712
1488	924.067199707031	0.00192004669328659
1489	924.08349609375	0.00181308038168271
1490	924.099853515625	0.00193342532442573
1491	924.116149902344	0.00216588105577795
1492	924.132507324219	0.0024792005675055
1493	924.148803710938	0.00248949611399161
1494	924.165100097656	0.00280264436321914
1495	924.181457519531	0.00318652721952001
1496	924.19775390625	0.0035906689744564
1497	924.214111328125	0.00407189776097503
1498	924.230407714844	0.00429491194899192
1499	924.246765136719	0.004288039835592
1500	924.263061523438	0.00450195513734177
1501	924.279357910156	0.00501666328799669
1502	924.295715332031	0.00524757598029367
1503	924.31201171875	0.00604384820639215
1504	924.328369140625	0.00679153364790085
1505	924.344665527344	0.00764360406889104
1506	924.361022949219	0.00841051876360974
1507	924.377319335938	0.00920335818898007
1508	924.393615722656	0.0104084137701694
1509	924.409973144531	0.0117441218171807
1510	924.42626953125	0.0128483987500414
1511	924.442626953125	0.0135454387201671
1512	924.458923339844	0.0136086173350005
1513	924.475280761719	0.0138556708286952
1514	924.491577148438	0.0135923043933558
1515	924.507934570312	0.0126269171228337
1516	924.524230957031	0.0116012683975009
1517	924.540588378906	0.0101002235139683
1518	924.556884765625	0.00843985541563116
1519	924.5732421875	0.00664402852783757
1520	924.589538574219	0.00519414738762537
1521	924.605834960938	0.00359781880428762
1522	924.622192382812	0.00260410532301567
1523	924.638488769531	0.0020809818989537
1524	924.654846191406	0.00138085144188537
1525	924.671142578125	0.00111920510296067
1526	924.6875	0.000785274404011246
1527	924.703796386719	0.00119474112853203
1528	924.720153808594	0.00180577056049392
1529	924.736450195312	0.00221094641071587
1530	924.752807617188	0.0024866716476002
1531	924.769104003906	0.00307761095687812
1532	924.785461425781	0.00357189310131583
1533	924.8017578125	0.00431529055717779
1534	924.818115234375	0.00429383106184638
1535	924.834411621094	0.00469609236591284
1536	924.850769042969	0.00519810274390407
1537	924.867065429688	0.00531467981986895
1538	924.883422851562	0.00543898272927882
1539	924.899719238281	0.00530678888944244
1540	924.916076660156	0.00532430535481702
1541	924.932373046875	0.00497750793776994
1542	924.94873046875	0.00520516983144757
1543	924.965087890625	0.0050528923229324
1544	924.981384277344	0.00468566203959716
1545	924.997741699219	0.00384939286901781
1546	925.014038085938	0.00337314756852251
1547	925.030395507812	0.0032157017097661
1548	925.046691894531	0.00272930696506872
1549	925.063049316406	0.00259934333248883
1550	925.079345703125	0.00279935064205364
1551	925.095703125	0.00274577886469044
1552	925.111999511719	0.00281873904761094
1553	925.128356933594	0.00314287833096294
1554	925.144714355469	0.00328348703139898
1555	925.161010742188	0.00421917048454294
1556	925.177368164062	0.00480050063714514
1557	925.193664550781	0.00524671457343901
1558	925.210021972656	0.00575370504765136
1559	925.226318359375	0.00638018838851969
1560	925.24267578125	0.00714590967275758
1561	925.258972167969	0.00767058639182685
1562	925.275329589844	0.00823320822465417
1563	925.291687011719	0.00903842491498418
1564	925.307983398438	0.0100029655542244
1565	925.324340820312	0.0107003535976063
1566	925.340637207031	0.0117449036750349
1567	925.356994628906	0.0127717701983064
1568	925.373352050781	0.0135395265892979
1569	925.3896484375	0.014354496418319
1570	925.406005859375	0.0148674952037442
1571	925.422302246094	0.0147109057602551
1572	925.438659667969	0.0148873856125515
1573	925.454956054688	0.0143685415511885
1574	925.471313476562	0.0137003375346081
1575	925.487670898438	0.0128480869460497
1576	925.503967285156	0.0114752880962567
1577	925.520324707031	0.00997149965724518
1578	925.53662109375	0.00880644794466499
1579	925.552978515625	0.00733236281679422
1580	925.5693359375	0.00589725025131676
1581	925.585632324219	0.00465632139169846
1582	925.601989746094	0.00365764043394254
1583	925.618347167969	0.0030157229880662
1584	925.634643554688	0.00224092777700232
1585	925.651000976562	0.0014767770403294
1586	925.667297363281	0.00116671367831847
1587	925.683654785156	0.00107420215518726
1588	925.700012207031	0.0011042738724388
1589	925.71630859375	0.00125566602423634
1590	925.732666015625	0.00164621566826315
1591	925.7490234375	0.00178029901458484
1592	925.765319824219	0.00189153092576525
1593	925.781677246094	0.00200087428647814
1594	925.798034667969	0.00218163870592825
1595	925.814331054688	0.00206178549283926
1596	925.830688476562	0.00244017372568452
1597	925.847045898438	0.00286096820272436
1598	925.863342285156	0.00339302219748375
1599	925.879699707031	0.0034716614894944
1600	925.896057128906	0.00382928926547103
1601	925.912353515625	0.00407102952933492
1602	925.9287109375	0.00391943896960708
1603	925.945068359375	0.00334172940491821
1604	925.961364746094	0.00292043634475718
1605	925.977722167969	0.00276990049229614
1606	925.994079589844	0.00266674976697338
1607	926.010375976562	0.00237128139293238
1608	926.026733398438	0.00202108772788519
1609	926.043090820312	0.00169475838415538
1610	926.059387207031	0.00184010611339989
1611	926.075744628906	0.0017136760911458
1612	926.092102050781	0.00176553467327535
1613	926.1083984375	0.00206696906827479
1614	926.124755859375	0.0022585249525572
1615	926.14111328125	0.00276890512780735
1616	926.157409667969	0.00347433970408325
1617	926.173767089844	0.00410852492308902
1618	926.190124511719	0.00458407296498362
1619	926.206481933594	0.00464604773152786
1620	926.222778320312	0.00489568709384028
1621	926.239135742188	0.0055068955801532
1622	926.255493164062	0.00570228240329297
1623	926.271789550781	0.00576238093969365
1624	926.288146972656	0.00691818668730498
1625	926.304504394531	0.00791915210530009
1626	926.320861816406	0.00885867152919405
1627	926.337158203125	0.00922630751322924
1628	926.353515625	0.00978600822817099
1629	926.369873046875	0.0107373968594634
1630	926.386169433594	0.0118716302097475
1631	926.402526855469	0.0119698545593458
1632	926.418884277344	0.0122706675796571
1633	926.435241699219	0.0126236043990227
1634	926.451538085938	0.0124672813941093
1635	926.467895507812	0.012381349355033
1636	926.484252929688	0.0119041467023113
1637	926.500610351562	0.0110155862639937
1638	926.516906738281	0.00978198164741966
1639	926.533264160156	0.00824485463850383
1640	926.549621582031	0.00699053012298416
1641	926.565979003906	0.00590584769249448
1642	926.582275390625	0.00453565268994456
1643	926.5986328125	0.00361630311256304
1644	926.614990234375	0.00315776380131608
1645	926.63134765625	0.00219773274700879
1646	926.647705078125	0.00141286505897761
1647	926.664001464844	0.000791133399740914
1648	926.680358886719	0.000740255007633894
1649	926.696716308594	0.00047061589732203
1650	926.713073730469	0.000363127591621807
1651	926.729370117188	0
1652	926.745727539062	0.000420733776636737
1653	926.762084960938	0.000856919159707131
1654	926.778442382812	0.000889644285329944
1655	926.794799804688	0.00128617039149121
1656	926.811096191406	0.00119769893294003
1657	926.827453613281	0.0017436043338998
1658	926.843811035156	0.00209380513831098
1659	926.860168457031	0.00242735566806203
1660	926.876525878906	0.0028931038184342
1661	926.892822265625	0.00332556341643373
1662	926.9091796875	0.00389726866902534
1663	926.925537109375	0.00425848783464991
1664	926.94189453125	0.00443016653347304
1665	926.958251953125	0.00451377074102697
1666	926.974548339844	0.00439067406449206
1667	926.990905761719	0.00448854083942143
1668	927.007263183594	0.00403719657767611
1669	927.023620605469	0.00377058758632446
1670	927.039978027344	0.00384837912893203
1671	927.056335449219	0.00346949170677431
1672	927.072631835938	0.00327379574600459
1673	927.088989257812	0.00272134010864918
1674	927.105346679688	0.00212527993232012
1675	927.121704101562	0.00150226522277616
1676	927.138061523438	0.000966984425680683
1677	927.154418945312	0.00141065729826547
1678	927.170715332031	0.00154667502395662
1679	927.187072753906	0.00208787265974744
1680	927.203430175781	0.00254048075898808
1681	927.219787597656	0.00300562593224338
1682	927.236145019531	0.00331676940906507
1683	927.252502441406	0.00345554824708476
1684	927.268859863281	0.00357561337525288
1685	927.28515625	0.00357086333852869
1686	927.301513671875	0.00355547513489775
1687	927.31787109375	0.00407403007304151
1688	927.334228515625	0.00505493667203231
1689	927.3505859375	0.00664120673595678
1690	927.366943359375	0.0077661586572351
1691	927.38330078125	0.00899275278840129
1692	927.399658203125	0.0100698109547703
1693	927.415954589844	0.0106963671466689
1694	927.432312011719	0.0113139973635264
1695	927.448669433594	0.0114277314675261
1696	927.465026855469	0.0115517706622001
1697	927.481384277344	0.0120193579836144
1698	927.497741699219	0.0121288108001849
1699	927.514099121094	0.011816094685212
1700	927.530456542969	0.0109536425036624
1701	927.546813964844	0.0102821095881007
1702	927.563110351562	0.00905053946469693
1703	927.579467773438	0.00810293894804135
1704	927.595825195312	0.00712684167664674
1705	927.612182617188	0.00621169266918762
1706	927.628540039062	0.00512125305575949
1707	927.644897460938	0.00506710533626962
1708	927.661254882812	0.00530412458892414
1709	927.677612304688	0.0052109955475576
1710	927.693969726562	0.00489350468308053
1711	927.710327148438	0.00472040105989634
1712	927.726684570312	0.00419997828760946
1713	927.743041992188	0.0038837618638444
1714	927.759399414062	0.00365476148213136
1715	927.775695800781	0.00317751262736876
1716	927.792053222656	0.00278559068845701
1717	927.808410644531	0.00268725042529806
1718	927.824768066406	0.00230717509003735
1719	927.841125488281	0.00208951398272094
1720	927.857482910156	0.00173073573037875
1721	927.873840332031	0.00179086946049235
1722	927.890197753906	0.0020736820374685
1723	927.906555175781	0.00232765200819597
1724	927.922912597656	0.00267519043048252
1725	927.939270019531	0.00318256804563306
1726	927.955627441406	0.00337318644703588
1727	927.971984863281	0.00405723161368156
1728	927.988342285156	0.00390877629455523
1729	928.004699707031	0.00387226146777608
1730	928.021057128906	0.00392056066714731
1731	928.037414550781	0.00375785869201792
1732	928.053771972656	0.00391432025272834
1733	928.070129394531	0.00415010242765085
1734	928.086486816406	0.00395117795065486
1735	928.102844238281	0.0037445281436961
1736	928.119201660156	0.00362080233094013
1737	928.135559082031	0.00312932821236595
1738	928.151916503906	0.00309007429464938
1739	928.168273925781	0.00304515625272696
1740	928.184631347656	0.00307080142352093
1741	928.200988769531	0.00300150502365496
1742	928.217346191406	0.00332416658660232
1743	928.233703613281	0.00343050552790447
1744	928.250061035156	0.00434634134240081
1745	928.266418457031	0.00559198501551359
1746	928.282775878906	0.00777932242496435
1747	928.299133300781	0.0108379641638588
1748	928.315490722656	0.0140365295153085
1749	928.331848144531	0.0175678206831206
1750	928.348205566406	0.0206238872246693
1751	928.364562988281	0.0234031987606235
1752	928.380920410156	0.0255240975465513
1753	928.397277832031	0.0269953402313163
1754	928.413635253906	0.0276198314854373
1755	928.429992675781	0.0281359905321374
1756	928.446350097656	0.0277439350027076
1757	928.462707519531	0.0263591965458058
1758	928.479064941406	0.0245639591705453
1759	928.495422363281	0.0218206760897406
1760	928.511779785156	0.0186701566374215
1761	928.528137207031	0.0149850093520864
1762	928.544494628906	0.0118380962030694
1763	928.560852050781	0.00868826440350363
1764	928.577209472656	0.00648699374331682
1765	928.593566894531	0.00482069469345781
1766	928.609924316406	0.00451002274829143
1767	928.626281738281	0.00423214314508639
1768	928.642639160156	0.00376266338976502
1769	928.658996582031	0.00327223804606373
1770	928.675354003906	0.00277752124306434
1771	928.691772460938	0.00246959848848819
1772	928.708129882812	0.00211240226565056
1773	928.724487304688	0.00235215561442791
1774	928.740844726562	0.00255585593355649
1775	928.757202148438	0.00331255427999342
1776	928.773559570312	0.00393757100341704
1777	928.789916992188	0.0045016394744286
1778	928.806274414062	0.00502553422015195
1779	928.822631835938	0.00539834601952633
1780	928.838989257812	0.00614182674226707
1781	928.855346679688	0.00683414556570326
1782	928.871704101562	0.00742001977811058
1783	928.888061523438	0.00741306555201879
1784	928.904479980469	0.00771531647709562
1785	928.920837402344	0.00779420561486569
1786	928.937194824219	0.0080363674615361
1787	928.953552246094	0.0075967677749846
1788	928.969909667969	0.00690479082543234
1789	928.986267089844	0.00627238947440124
1790	929.002624511719	0.00537353267612009
1791	929.018981933594	0.00457614235626994
1792	929.035339355469	0.00395816308379762
1793	929.0517578125	0.00344594252229913
1794	929.068115234375	0.00283671979988423
1795	929.08447265625	0.00253979312768951
1796	929.100830078125	0.00193967037169704
1797	929.1171875	0.00149509502540294
1798	929.133544921875	0.00117275953108697
1799	929.14990234375	0.00131792341836633
1800	929.166259765625	0.00197797121833756
1801	929.182678222656	0.00232417914456795
1802	929.199035644531	0.00253715937973956
1803	929.215393066406	0.00256111463124295
1804	929.231750488281	0.00274319201140341
1805	929.248107910156	0.00312408141219505
1806	929.264465332031	0.00403805332929182
1807	929.280822753906	0.00551498163782059
1808	929.297241210938	0.00705371672162841
1809	929.313598632812	0.00914613705595991
1810	929.329956054688	0.0107095951809549
1811	929.346313476562	0.0127372907513427
1812	929.362670898438	0.0141536152012156
1813	929.379028320312	0.0153915592229083
1814	929.395446777344	0.0162964338988805
1815	929.411804199219	0.0167468583370625
1816	929.428161621094	0.0164458165695062
1817	929.444519042969	0.0165604251831481
1818	929.460876464844	0.0161790352054003
1819	929.477233886719	0.0156517132866095
1820	929.49365234375	0.0142740344682322
1821	929.510009765625	0.0126939392837969
1822	929.5263671875	0.0107909042413703
1823	929.542724609375	0.00851205068236356
1824	929.55908203125	0.00648763464580748
1825	929.575500488281	0.00508626476086295
1826	929.591857910156	0.0041046651801655
1827	929.608215332031	0.00386594799244584
1828	929.624572753906	0.00340781713462127
1829	929.640930175781	0.0033073069233429
1830	929.657348632812	0.00290737769914067
1831	929.673706054688	0.00310920566664635
1832	929.690063476562	0.00281108624203027
1833	929.706420898438	0.0025364881892866
1834	929.722778320312	0.00250345115036984
1835	929.739196777344	0.00226336213985814
1836	929.755554199219	0.00191459638610846
1837	929.771911621094	0.00205358877755348
1838	929.788269042969	0.00175409714705056
1839	929.8046875	0.00164139936469668
1840	929.821044921875	0.00147238885920716
1841	929.83740234375	0.00154270795970354
1842	929.853759765625	0.00150486538462178
1843	929.8701171875	0.00139113831283825
1844	929.886535644531	0.00137922058277972
1845	929.902893066406	0.00139906499920057
1846	929.919250488281	0.00155677262844133
1847	929.935607910156	0.00224121084873027
1848	929.952026367188	0.00246879476269972
1849	929.968383789062	0.00231815649877715
1850	929.984741210938	0.00222194247716436
1851	930.001098632812	0.00206100348592466
1852	930.017517089844	0.00199500641736129
1853	930.033874511719	0.00147541736065088
1854	930.050231933594	0.00145869429984925
1855	930.066589355469	0.00132574074388914
1856	930.0830078125	0.00123553681034083
1857	930.099365234375	0.00121194712696978
1858	930.11572265625	0.00119196283020719
1859	930.132141113281	0.00169493204569703
1860	930.148498535156	0.00229078301442976
1861	930.164855957031	0.00284680329634588
1862	930.181213378906	0.00331698098411332
1863	930.197631835938	0.00385892348395944
1864	930.213989257812	0.00443726323228266
1865	930.230346679688	0.00508822618818521
1866	930.246765136719	0.00577455619461778
1867	930.263122558594	0.00661025270455045
1868	930.279479980469	0.00735289579117034
1869	930.295837402344	0.00785809858074882
1870	930.312255859375	0.00849292367678169
1871	930.32861328125	0.00932398525747711
1872	930.344970703125	0.0100999358980476
1873	930.361389160156	0.0103707889675842
1874	930.377746582031	0.0109858709678128
1875	930.394104003906	0.0115743420745785
1876	930.410522460938	0.0116791759348591
1877	930.426879882812	0.0119938094972774
1878	930.443237304688	0.0123046659904803
1879	930.459655761719	0.012231119571301
1880	930.476013183594	0.0116272376005938
1881	930.492370605469	0.0108374207890168
1882	930.5087890625	0.0101260642485157
1883	930.525146484375	0.00909623182566909
1884	930.54150390625	0.00793093987389256
1885	930.557922363281	0.00677217211710559
1886	930.574279785156	0.00549614348490595
1887	930.590637207031	0.00457653353662128
1888	930.607055664062	0.00395136387453375
1889	930.623413085938	0.00303003732964141
1890	930.639770507812	0.00238735608465821
1891	930.656188964844	0.00209542779663531
1892	930.672546386719	0.00163353145418617
1893	930.688903808594	0.00108441902571738
1894	930.705322265625	0.00111972341663392
1895	930.7216796875	0.00103845351963054
1896	930.738037109375	0.000997701650895522
1897	930.754455566406	0.00120846861214372
1898	930.770812988281	0.0013965733706697
1899	930.787170410156	0.00145660099031543
1900	930.803588867188	0.00181879483295898
1901	930.819946289062	0.00276179980798839
1902	930.836364746094	0.00345809340853867
1903	930.852722167969	0.00360533768057604
1904	930.869079589844	0.0039599780016825
1905	930.885498046875	0.00433058501308207
1906	930.90185546875	0.00445413735281152
1907	930.918212890625	0.00481684714335264
1908	930.934631347656	0.004968384418474
1909	930.950988769531	0.00494892320728834
1910	930.967407226562	0.0049571036408116
1911	930.983764648438	0.00484956821726141
1912	931.000122070312	0.00441926488683526
1913	931.016540527344	0.00369417800495708
1914	931.032897949219	0.00322284220496778
1915	931.04931640625	0.00279408432959733
1916	931.065673828125	0.00257031892457748
1917	931.08203125	0.00201623112909814
1918	931.098449707031	0.00252968222839383
1919	931.114807128906	0.00287797214916042
1920	931.131225585938	0.00331261999480775
1921	931.147583007812	0.00395758230678615
1922	931.164001464844	0.00412663349508807
1923	931.180358886719	0.00463922673857191
1924	931.196716308594	0.00552832590822691
1925	931.213134765625	0.00645021693791346
1926	931.2294921875	0.0067579902922612
1927	931.245910644531	0.00732380647634001
1928	931.262268066406	0.00770694983799336
1929	931.278686523438	0.00844891530475676
1930	931.295043945312	0.00904134327305495
1931	931.311401367188	0.00987310048899256
1932	931.327819824219	0.0106691473937466
1933	931.344177246094	0.0111865491399779
1934	931.360595703125	0.0119079132384636
1935	931.376953125	0.0124352730598743
1936	931.393371582031	0.0123706625886932
1937	931.409729003906	0.012442885084287
1938	931.426147460938	0.0130337689011279
1939	931.442504882812	0.0131851385688846
1940	931.458923339844	0.012939228961028
1941	931.475280761719	0.0124342463470371
1942	931.49169921875	0.0118260811610526
1943	931.508056640625	0.0113362070385058
1944	931.5244140625	0.0104114545543142
1945	931.540832519531	0.00930900786172495
1946	931.557189941406	0.00778953807582242
1947	931.573608398438	0.00690221321456686
1948	931.589965820312	0.00560524769048223
1949	931.606384277344	0.0047678835353632
1950	931.622741699219	0.00419491488921456
1951	931.63916015625	0.0038672844209563
1952	931.655517578125	0.00350926580303347
1953	931.671936035156	0.00294385148957302
1954	931.688293457031	0.0024608463714245
1955	931.704711914062	0.0018195475215186
1956	931.721069335938	0.0015753567775429
1957	931.737487792969	0.00170355122637461
1958	931.753845214844	0.00201939790853799
1959	931.770263671875	0.00239138563140867
1960	931.78662109375	0.00221106228997634
1961	931.803039550781	0.00237565453763758
1962	931.819396972656	0.00248393428039842
1963	931.835815429688	0.00230773163752262
1964	931.852172851562	0.00237497885298701
1965	931.868591308594	0.00302252209292888
1966	931.885009765625	0.00334437875573213
1967	931.9013671875	0.00362777794701579
1968	931.917785644531	0.00349363893179135
1969	931.934143066406	0.00356861248331681
1970	931.950561523438	0.00347945521304194
1971	931.966918945312	0.00370070482833987
1972	931.983337402344	0.00372297150077513
1973	931.999694824219	0.00362797720517798
1974	932.01611328125	0.0034562398330526
1975	932.032470703125	0.00315213313240928
1976	932.048889160156	0.00340377173223389
1977	932.065246582031	0.00334225652512704
1978	932.081665039062	0.00349603470972277
1979	932.098083496094	0.00366698149154104
1980	932.114440917969	0.0037450467970751
1981	932.130859375	0.00423910537639788
1982	932.147216796875	0.00432163471396241
1983	932.163635253906	0.00444176311324287
1984	932.179992675781	0.00487470220931254
1985	932.196411132812	0.00492134958887601
1986	932.212829589844	0.00433997268949232
1987	932.229187011719	0.00435279833828488
1988	932.24560546875	0.00397744396895746
1989	932.261962890625	0.00407525396560848
1990	932.278381347656	0.00466494234818135
1991	932.294738769531	0.00515453833756549
1992	932.311157226562	0.00578045252407532
1993	932.327575683594	0.00660380472707873
1994	932.343933105469	0.00796058306681329
1995	932.3603515625	0.0092409615493722
1996	932.376708984375	0.0105385087817294
1997	932.393127441406	0.0115922629892408
1998	932.409545898438	0.0123828239762595
1999	932.425903320312	0.0127448587568185
[truncated: 122,225 more rows]
