# Supplementary material for: Use of hare bone for the manufacture of a Clovis bead
Source: Sci Rep. 2024 Feb 5;14:2937. doi: 10.1038/s41598-024-53390-9 (PMC10844228; doi:10.1038/s41598-024-53390-9)
Supplement: Supplementary file 9 — Supplementary Information 8. [file 41598_2024_53390_MOESM9_ESM.csv]

	m/z	intensity
1	899.869323730469	0
2	899.885437011719	0
3	899.901550292969	0
4	899.917663574219	0
5	899.933715820312	0
6	899.949829101562	0
7	899.965942382812	4.16887338470134e-05
8	899.982055664062	0.000287665718280871
9	899.998168945312	0.000772357013472432
10	900.014282226562	0.00146714664641429
11	900.030334472656	0.00238650914533985
12	900.046447753906	0.00343248548448925
13	900.062561035156	0.00479606252033308
14	900.078674316406	0.00682885343014096
15	900.094787597656	0.00946305807253879
16	900.110900878906	0.0123297870446055
17	900.126953125	0.0149796997727849
18	900.14306640625	0.0180539945092269
19	900.1591796875	0.0204625031724606
20	900.17529296875	0.0221111678372375
21	900.19140625	0.0222806566320028
22	900.20751953125	0.0225645462188159
23	900.2236328125	0.0220148644691533
24	900.239685058594	0.0215884565957876
25	900.255798339844	0.0211104797568379
26	900.271911621094	0.0210428238373723
27	900.288024902344	0.0209865204561345
28	900.304138183594	0.0208544667058182
29	900.320251464844	0.0212622539938486
30	900.336364746094	0.0215516668664442
31	900.352416992188	0.0211257481277609
32	900.368530273438	0.0208182952760976
33	900.384643554688	0.0209713876635839
34	900.400756835938	0.0212275866802039
35	900.416870117188	0.0212852556621918
36	900.432983398438	0.0205008781525044
37	900.449096679688	0.0194171973643618
38	900.465209960938	0.0178284456990551
39	900.481323242188	0.0152018157683987
40	900.497375488281	0.0119327888835816
41	900.513488769531	0.00846429855960217
42	900.529602050781	0.00591615565274607
43	900.545715332031	0.00314688653085196
44	900.561828613281	0.00167852146585966
45	900.577941894531	0.000696475387219443
46	900.594055175781	0.000374815678455158
47	900.610168457031	0
48	900.626281738281	0
49	900.642395019531	0.000475715489578253
50	900.658508300781	0.00103931206891103
51	900.674621582031	0.0015800701879503
52	900.690673828125	0.00240917980908614
53	900.706787109375	0.00303020624611164
54	900.722900390625	0.00348428533572593
55	900.739013671875	0.00394143627613796
56	900.755126953125	0.00396519184232817
57	900.771240234375	0.00399950736581672
58	900.787353515625	0.00387008097738317
59	900.803466796875	0.00350532558566084
60	900.819580078125	0.00305215484258987
61	900.835693359375	0.00258964406400324
62	900.851806640625	0.00223718489174055
63	900.867919921875	0.00174240859898269
64	900.884033203125	0.00159463468571551
65	900.900146484375	0.00124772597992307
66	900.916259765625	0.00121514759261873
67	900.932373046875	0.0012643945175998
68	900.948486328125	0.0012831902222117
69	900.964599609375	0.00158195908309333
70	900.980712890625	0.00165483270235443
71	900.996826171875	0.00167204861242761
72	901.012939453125	0.00200399414018983
73	901.029052734375	0.00258849779182977
74	901.045104980469	0.00350304110826947
75	901.061218261719	0.00489231089485387
76	901.077331542969	0.00683718146437378
77	901.093444824219	0.00976898186341366
78	901.109558105469	0.0131133502101431
79	901.125671386719	0.0167200748677469
80	901.141784667969	0.0199075751205465
81	901.157897949219	0.0224869863053869
82	901.174011230469	0.0251540114365828
83	901.190124511719	0.0269992353014527
84	901.206237792969	0.0279357438602124
85	901.222351074219	0.0279836207228639
86	901.238464355469	0.0275250717341275
87	901.254577636719	0.0265039769725333
88	901.270690917969	0.024831307339513
89	901.286804199219	0.0229862145089682
90	901.302917480469	0.0207531359847304
91	901.319091796875	0.0187183908342533
92	901.335205078125	0.0162807735264577
93	901.351318359375	0.0138719943721182
94	901.367431640625	0.0114084563835357
95	901.383544921875	0.0096473201063445
96	901.399658203125	0.00887598122734711
97	901.415771484375	0.00877924319935007
98	901.431884765625	0.00827065454772947
99	901.447998046875	0.007652584108244
100	901.464111328125	0.00662957761768054
101	901.480224609375	0.00564932481814451
102	901.496337890625	0.0049488758460375
103	901.512451171875	0.00364700554519186
104	901.528564453125	0.00246346756356418
105	901.544677734375	0.00164495848482543
106	901.560791015625	0.00146448822920449
107	901.576904296875	0.00133316739354889
108	901.593017578125	0.00197917262134685
109	901.609130859375	0.00278999691128241
110	901.625244140625	0.00333771213248698
111	901.641357421875	0.00389601027526741
112	901.657470703125	0.00431300414037049
113	901.673645019531	0.00466081496461018
114	901.689758300781	0.00480147756610196
115	901.705871582031	0.00497519525917029
116	901.721984863281	0.00525831228815065
117	901.738098144531	0.00547171213601705
118	901.754211425781	0.00544755458591282
119	901.770324707031	0.00538960684176964
120	901.786437988281	0.0051998945506539
121	901.802551269531	0.00500026111220119
122	901.818664550781	0.00449918756665969
123	901.834777832031	0.00398917835878125
124	901.850952148438	0.00376367922642674
125	901.867065429688	0.0034748736937733
126	901.883178710938	0.0032774110313663
127	901.899291992188	0.00362369652088912
128	901.915405273438	0.00438374430786211
129	901.931518554688	0.0048132151392828
130	901.947631835938	0.0047499909379273
131	901.963745117188	0.00515289064712012
132	901.979858398438	0.00565263307113159
133	901.995971679688	0.00578388929690821
134	902.012145996094	0.00602681658715862
135	902.028259277344	0.00636256672041894
136	902.044372558594	0.00717325275764332
137	902.060485839844	0.0084073172506785
138	902.076599121094	0.00999141480331929
139	902.092712402344	0.012114351165615
140	902.108825683594	0.0144644695666938
141	902.125	0.0170896176001391
142	902.14111328125	0.0198933324266911
143	902.1572265625	0.0227612885351348
144	902.17333984375	0.0254120881348532
145	902.189453125	0.027426759602823
146	902.20556640625	0.0289964161365474
147	902.2216796875	0.0303000253598591
148	902.237854003906	0.030594750153113
149	902.253967285156	0.0298385079733897
150	902.270080566406	0.0284283664030939
151	902.286193847656	0.0271057052303195
152	902.302307128906	0.0250400674611669
153	902.318420410156	0.022218227416989
154	902.334594726562	0.0192441318479763
155	902.350708007812	0.0163503062795354
156	902.366821289062	0.0131894983039446
157	902.382934570312	0.0104831984066381
158	902.399047851562	0.00843493831980682
159	902.415161132812	0.00666207467631547
160	902.431335449219	0.00539472761709678
161	902.447448730469	0.0045562348653612
162	902.463562011719	0.00414045772992263
163	902.479675292969	0.00384020909260602
164	902.495788574219	0.00357589082784588
165	902.511962890625	0.0031915048700878
166	902.528076171875	0.00318308974110137
167	902.544189453125	0.00337380943763942
168	902.560302734375	0.00332292569140659
169	902.576416015625	0.00347531708596119
170	902.592590332031	0.00421884013836965
171	902.608703613281	0.00500750573414387
172	902.624816894531	0.00506267348388408
173	902.640930175781	0.00512184873621302
174	902.657043457031	0.00545535551564101
175	902.673217773438	0.00520762090361323
176	902.689331054688	0.00484596247529138
177	902.705444335938	0.00469666281597637
178	902.721557617188	0.00451437599171782
179	902.737731933594	0.00438324327742608
180	902.753845214844	0.00450200065703918
181	902.769958496094	0.0047995933433452
182	902.786071777344	0.0050467035841229
183	902.802185058594	0.00525708542062008
184	902.818359375	0.00525498143502339
185	902.83447265625	0.00529214349591746
186	902.8505859375	0.00544296657635073
187	902.86669921875	0.00525254922705952
188	902.882873535156	0.00490413788276303
189	902.898986816406	0.00451525853064386
190	902.915100097656	0.00408003782198735
191	902.931213378906	0.00331479565039442
192	902.947387695312	0.002479840424185
193	902.963500976562	0.00216308978231235
194	902.979614257812	0.00230231033715616
195	902.995788574219	0.00206236015460653
196	903.011901855469	0.00225914737102003
197	903.028015136719	0.0022669501330146
198	903.044128417969	0.00291449898885737
199	903.060302734375	0.00418803363346868
200	903.076416015625	0.00591045980187742
201	903.092529296875	0.00856231716537068
202	903.108642578125	0.0116917807208077
203	903.124816894531	0.015167559759655
204	903.140930175781	0.0190231775406813
205	903.157043457031	0.0226078146482606
206	903.173217773438	0.0255573839364892
207	903.189331054688	0.0277304477079942
208	903.205444335938	0.0288265019322666
209	903.221557617188	0.0291190783434544
210	903.237731933594	0.0288045029031725
211	903.253845214844	0.0279120258746755
212	903.269958496094	0.0264903934674124
213	903.2861328125	0.0248097993916981
214	903.30224609375	0.0220976041906332
215	903.318359375	0.0188181899755086
216	903.334533691406	0.0152888888574317
217	903.350646972656	0.0117768167115771
218	903.366760253906	0.0088715031998412
219	903.382934570312	0.00631531852720921
220	903.399047851562	0.00476749599525552
221	903.415161132812	0.00377607548649435
222	903.431335449219	0.00341425753606563
223	903.447448730469	0.00326119042219487
224	903.463562011719	0.00324195197187985
225	903.479736328125	0.00312776507374695
226	903.495849609375	0.00328884096696506
227	903.511962890625	0.00302533633962557
228	903.528137207031	0.00271107966967628
229	903.544250488281	0.00269558928727102
230	903.560363769531	0.00276881908215187
231	903.576538085938	0.00304426094569416
232	903.592651367188	0.00333706527988459
233	903.608764648438	0.00357297394054519
234	903.624938964844	0.00326336457683164
235	903.641052246094	0.00332838517063208
236	903.657165527344	0.00333011029865268
237	903.67333984375	0.00312736476305572
238	903.689453125	0.00289550364223674
239	903.705627441406	0.00294131080751522
240	903.721740722656	0.00312361644551769
241	903.737854003906	0.00274686021125864
242	903.754028320312	0.00271642761172988
243	903.770141601562	0.00266810219283403
244	903.786254882812	0.00250945797848392
245	903.802429199219	0.00239755903511792
246	903.818542480469	0.00234202460587539
247	903.834716796875	0.00200107696376808
248	903.850830078125	0.00195089146237987
249	903.866943359375	0.00208862376445528
250	903.883117675781	0.0023810252607407
251	903.899230957031	0.00246507698922569
252	903.915405273438	0.00251573924890401
253	903.931518554688	0.00240640128014264
254	903.947631835938	0.00218928475993889
255	903.963806152344	0.00188762908869929
256	903.979919433594	0.00195846804515467
257	903.99609375	0.00226303333236579
258	904.01220703125	0.002692880003884
259	904.0283203125	0.00404561414377812
260	904.044494628906	0.00559655215569965
261	904.060607910156	0.00764980280948
262	904.076782226562	0.0106935186931368
263	904.092895507812	0.014083019140484
264	904.109069824219	0.0171782915308642
265	904.125183105469	0.0200143322981879
266	904.141296386719	0.0226169138778953
267	904.157470703125	0.0246063325127901
268	904.173583984375	0.0264077055883516
269	904.189758300781	0.0276506745969649
270	904.205871582031	0.0280189729908164
271	904.222045898438	0.0272028800751644
272	904.238159179688	0.0258616413123631
273	904.254333496094	0.0236481359723115
274	904.270446777344	0.0206370249418416
275	904.286560058594	0.0175009046245486
276	904.302734375	0.014136800976768
277	904.31884765625	0.0110281985974144
278	904.335021972656	0.00798276908277747
279	904.351135253906	0.00582509973830508
280	904.367309570312	0.00414142733172674
281	904.383422851562	0.00327192686941125
282	904.399597167969	0.00277104612688177
283	904.415710449219	0.0026652323153555
284	904.431884765625	0.00249450918441264
285	904.447998046875	0.00289634894288785
286	904.464172363281	0.00314606677704392
287	904.480285644531	0.00359933087419069
288	904.496459960938	0.004325988454885
289	904.512573242188	0.00485965545547633
290	904.528747558594	0.00507358490371663
291	904.544860839844	0.00517479440446156
292	904.56103515625	0.00506591731787426
293	904.5771484375	0.00493006299390198
294	904.593322753906	0.00477364078263057
295	904.609436035156	0.0045950499228012
296	904.625610351562	0.00384149238667856
297	904.641723632812	0.00336413494669051
298	904.657897949219	0.0027285114152723
299	904.674011230469	0.00190096663023269
300	904.690185546875	0.00124758131579201
301	904.706298828125	0.000588454858626112
302	904.722473144531	0.000106693307295192
303	904.738586425781	0.000228214895100422
304	904.754760742188	0.000102253727941676
305	904.770874023438	0.000193325655599468
306	904.787048339844	0.000237519409858561
307	904.803161621094	0.000386022591158626
308	904.8193359375	0.000650722597029884
309	904.83544921875	0.000936524728279187
310	904.851623535156	0.00119134355489807
311	904.867736816406	0.00128829695477721
312	904.883911132812	0.00138965929672998
313	904.900024414062	0.00183773795385826
314	904.916198730469	0.001819967956086
315	904.932373046875	0.00168854015567082
316	904.948486328125	0.00169988791939905
317	904.964660644531	0.00154842863279047
318	904.980773925781	0.00149072829402795
319	904.996948242188	0.0015124948692978
320	905.013061523438	0.00198782559859491
321	905.029235839844	0.00255437642457538
322	905.045349121094	0.00314056224435605
323	905.0615234375	0.00391025652761109
324	905.077697753906	0.00482152344757935
325	905.093811035156	0.00647937905619367
326	905.109985351562	0.00875560948238341
327	905.126098632812	0.0112860004958157
328	905.142272949219	0.0137112828424482
329	905.158386230469	0.0156948892581264
330	905.174560546875	0.0170274026335619
331	905.190734863281	0.0179636498063819
332	905.206848144531	0.0189841736046957
333	905.223022460938	0.0196761449746482
334	905.239135742188	0.0198337527515026
335	905.255310058594	0.0193526866257159
336	905.271484375	0.0189565650000684
337	905.28759765625	0.0179101499541096
338	905.303771972656	0.0165854016320205
339	905.319885253906	0.0146681905577714
340	905.336059570312	0.0128408657517109
341	905.352233886719	0.0106355720918979
342	905.368347167969	0.00847849400263654
343	905.384521484375	0.00657704566693001
344	905.400634765625	0.00541965029162233
345	905.416809082031	0.00488637097983391
346	905.432983398438	0.00473506889391335
347	905.449096679688	0.00501222034217391
348	905.465270996094	0.0046287958732474
349	905.4814453125	0.00427288440015749
350	905.49755859375	0.00374521920365245
351	905.513732910156	0.00363545662635644
352	905.529907226562	0.00380963998574478
353	905.546020507812	0.00388071659881324
354	905.562194824219	0.00398651946746522
355	905.578308105469	0.00375775985788968
356	905.594482421875	0.00424473910442853
357	905.610656738281	0.00429338127363858
358	905.626770019531	0.00426349364504479
359	905.642944335938	0.00393777533039555
360	905.659118652344	0.00384711973590277
361	905.675231933594	0.00360180413093148
362	905.69140625	0.00337705913681356
363	905.707580566406	0.00297401430720503
364	905.723693847656	0.00309665412085035
365	905.739868164062	0.00316573717149542
366	905.756042480469	0.0031910169884948
367	905.772155761719	0.00339112404001048
368	905.788330078125	0.00345166387171823
369	905.804504394531	0.00353958305247034
370	905.820617675781	0.00322589558410874
371	905.836791992188	0.00327201308164603
372	905.852966308594	0.00333255760211002
373	905.869079589844	0.00305373156386698
374	905.88525390625	0.00310479615344159
375	905.901428222656	0.002969146868997
376	905.917541503906	0.00292525330330353
377	905.933715820312	0.00299835646871126
378	905.949890136719	0.00309616892068501
379	905.966064453125	0.00301074003231625
380	905.982177734375	0.00300251276024066
381	905.998352050781	0.00318033166712352
382	906.014526367188	0.00344015614794497
383	906.030639648438	0.00384756202253787
384	906.046813964844	0.0046442921854401
385	906.06298828125	0.00578813927156396
386	906.079162597656	0.00779984897279773
387	906.095275878906	0.0105763112120754
388	906.111450195312	0.0135508397154935
389	906.127624511719	0.016079685893259
390	906.143737792969	0.018387631625559
391	906.159912109375	0.0203893295129197
392	906.176086425781	0.0215297146662762
393	906.192260742188	0.0221731309001539
394	906.208374023438	0.0228145437321088
395	906.224548339844	0.0231108429344132
396	906.24072265625	0.0235212054199135
397	906.256896972656	0.0237623500563333
398	906.273010253906	0.0234011489810793
399	906.289184570312	0.022232326078869
400	906.305358886719	0.0208204299829594
401	906.321533203125	0.0192864653906522
402	906.337646484375	0.0175251851673354
403	906.353820800781	0.0155894784342149
404	906.369995117188	0.0139466645346066
405	906.386169433594	0.012549334318241
406	906.402282714844	0.011733517221753
407	906.41845703125	0.0106043781188523
408	906.434631347656	0.00911169430308095
409	906.450805664062	0.00783978167772013
410	906.466918945312	0.00641815073225581
411	906.483093261719	0.00490184521046927
412	906.499267578125	0.00368991821492147
413	906.515441894531	0.00274190148496901
414	906.531616210938	0.00268778765350048
415	906.547729492188	0.0028525975744623
416	906.563903808594	0.00316952999205151
417	906.580078125	0.00326061593922691
418	906.596252441406	0.00354001855377845
419	906.612426757812	0.00356455483671164
420	906.628540039062	0.00396719348923216
421	906.644714355469	0.00422772971534879
422	906.660888671875	0.00412433143344956
423	906.677062988281	0.00387295104657775
424	906.693237304688	0.00358537647154818
425	906.709350585938	0.00312444373581281
426	906.725524902344	0.002984993906322
427	906.74169921875	0.00272841501613886
428	906.757873535156	0.00287960146464921
429	906.774047851562	0.00339940765295294
430	906.790161132812	0.003269988953228
431	906.806335449219	0.00362325003127707
432	906.822509765625	0.00394699481108413
433	906.838684082031	0.00424216740849667
434	906.854858398438	0.00485160194381899
435	906.871032714844	0.00468507142231163
436	906.887145996094	0.00448889097557075
437	906.9033203125	0.00443414837638793
438	906.919494628906	0.004611668414424
439	906.935668945312	0.00463172480602913
440	906.951843261719	0.00514127096043706
441	906.968017578125	0.00489341476388033
442	906.984130859375	0.00486178876089139
443	907.000305175781	0.00529401297230507
444	907.016479492188	0.00591482153545984
445	907.032653808594	0.00724082157773351
446	907.048828125	0.00914886740096676
447	907.065002441406	0.011438756207149
448	907.081176757812	0.0141388013615667
449	907.097290039062	0.0166986116956774
450	907.113464355469	0.018867902113526
451	907.129638671875	0.0214672511658465
452	907.145812988281	0.0233929344076157
453	907.161987304688	0.0244948364432642
454	907.178161621094	0.024622701537315
455	907.1943359375	0.0246389132038172
456	907.210510253906	0.0243027989873031
457	907.226623535156	0.0240627152893366
458	907.242797851562	0.0238592264164158
459	907.258972167969	0.0235269903216316
460	907.275146484375	0.0234827050541198
461	907.291320800781	0.0225901964892113
462	907.307495117188	0.0218904127675679
463	907.323669433594	0.0209110944165813
464	907.33984375	0.0198678036487267
465	907.356018066406	0.0189436464039699
466	907.372192382812	0.0178622936911773
467	907.388305664062	0.016845716730375
468	907.404479980469	0.0154607903144291
469	907.420654296875	0.0141302221128435
470	907.436828613281	0.0126689014688427
471	907.453002929688	0.0113707885778053
472	907.469177246094	0.00961564454131509
473	907.4853515625	0.00774524007771868
474	907.501525878906	0.00633561191376512
475	907.517700195312	0.00550629284820802
476	907.533874511719	0.00457707493071878
477	907.550048828125	0.00430442769488327
478	907.566223144531	0.00408801021846899
479	907.582397460938	0.00404641994954803
480	907.598510742188	0.00415895766216807
481	907.614685058594	0.00380925154757041
482	907.630859375	0.00351216990043384
483	907.647033691406	0.00326116566422458
484	907.663208007812	0.00308295222845346
485	907.679382324219	0.00299382192821558
486	907.695556640625	0.00283884966992111
487	907.711730957031	0.00280488090915684
488	907.727905273438	0.00295388909416595
489	907.744079589844	0.00369509297238259
490	907.76025390625	0.00394934651977528
491	907.776428222656	0.00438483813810427
492	907.792602539062	0.00446960905469458
493	907.808776855469	0.0048900109654252
494	907.824951171875	0.00525806072688508
495	907.841125488281	0.00532533813893748
496	907.857299804688	0.00533612232375946
497	907.873474121094	0.00521241375565961
498	907.8896484375	0.00517925975400349
499	907.905822753906	0.00508774094004795
500	907.921997070312	0.00496483800407279
501	907.938171386719	0.00484634251636624
502	907.954345703125	0.00469686391471162
503	907.970520019531	0.00437509568645254
504	907.986694335938	0.00384591424310694
505	908.002868652344	0.00403393870418127
506	908.01904296875	0.00443445606566979
507	908.035217285156	0.00514856744472874
508	908.051391601562	0.00643831555866529
509	908.067565917969	0.00844513594192218
510	908.083740234375	0.010317866573632
511	908.099914550781	0.0124180462357796
512	908.116088867188	0.0144155221258574
513	908.132263183594	0.0169283978624724
514	908.1484375	0.018988247380249
515	908.164611816406	0.020082606847633
516	908.180786132812	0.0210423430118113
517	908.196960449219	0.0218944318244003
518	908.213134765625	0.0230115013981472
519	908.229309082031	0.0242581221394148
520	908.245483398438	0.0260543360675902
521	908.261657714844	0.0285275547977519
522	908.27783203125	0.0312622826776716
523	908.294006347656	0.0331151278557591
524	908.310180664062	0.0343911394854156
525	908.326354980469	0.0353300509993114
526	908.342529296875	0.0357012095765723
527	908.358703613281	0.0354250131222711
528	908.374877929688	0.0345110816399759
529	908.391052246094	0.0334959132618512
530	908.4072265625	0.0312135493932945
531	908.423400878906	0.0282318764216766
532	908.439636230469	0.0248766457679618
533	908.455810546875	0.0208468142255705
534	908.471984863281	0.0160440858031208
535	908.488159179688	0.0111338432138851
536	908.504333496094	0.00696992511479049
537	908.5205078125	0.00368668788507506
538	908.536682128906	0.00121388334628902
539	908.552856445312	0.000278997843908754
540	908.569030761719	0.000490441323714683
541	908.585205078125	0.00142430050325529
542	908.601379394531	0.00242854890802648
543	908.617553710938	0.00262784483497401
544	908.633728027344	0.00271789114080733
545	908.649963378906	0.00283772073575787
546	908.666137695312	0.00319074667774326
547	908.682312011719	0.00326530439856679
548	908.698486328125	0.00297565406870766
549	908.714660644531	0.00323145410568866
550	908.730834960938	0.00362375260816257
551	908.747009277344	0.00423321629544788
552	908.76318359375	0.00490251827291858
553	908.779357910156	0.00558731375213373
554	908.795532226562	0.00627051062266441
555	908.811767578125	0.00696132126243703
556	908.827941894531	0.00724999104136646
557	908.844116210938	0.00730333274499845
558	908.860290527344	0.00696415160368682
559	908.87646484375	0.00690944967564761
560	908.892639160156	0.00661274447918071
561	908.908813476562	0.00644665902762925
562	908.924987792969	0.00624171361374426
563	908.941223144531	0.00538794418709999
564	908.957397460938	0.0046370177034708
565	908.973571777344	0.00422252550076966
566	908.98974609375	0.00386373014581867
567	909.005920410156	0.00355889749486209
568	909.022094726562	0.00377801246254897
569	909.038269042969	0.00477029935739023
570	909.054504394531	0.00670403590126574
571	909.070678710938	0.0087621262984188
572	909.086853027344	0.0110794524388758
573	909.10302734375	0.0134480647822005
574	909.119201660156	0.0153653850699891
575	909.135375976562	0.0173743380830261
576	909.151611328125	0.0184554644827685
577	909.167785644531	0.0195352552650327
578	909.183959960938	0.0202858279586485
579	909.200134277344	0.0208216559426722
580	909.21630859375	0.0212406207509246
581	909.232482910156	0.0215190826210141
582	909.248718261719	0.021365351828238
583	909.264892578125	0.0210522978962806
584	909.281066894531	0.0210973154909072
585	909.297241210938	0.0213485465833703
586	909.313415527344	0.0210487178588201
587	909.329650878906	0.0207173759745995
588	909.345825195312	0.0206030825212129
589	909.361999511719	0.0203876857508418
590	909.378173828125	0.0196916191498438
591	909.394348144531	0.0186097036809282
592	909.410522460938	0.0174567457317676
593	909.4267578125	0.016087958286469
594	909.442932128906	0.0141885527440179
595	909.459106445312	0.0126712563583701
596	909.475280761719	0.0104704306828068
597	909.491516113281	0.00866800813099434
598	909.507690429688	0.0069885933773029
599	909.523864746094	0.00550071286734963
600	909.5400390625	0.00410234326644563
601	909.556213378906	0.00297804873076271
602	909.572448730469	0.00240855361563524
603	909.588623046875	0.00234457514090506
604	909.604797363281	0.00274857003120689
605	909.620971679688	0.00333740905157042
606	909.63720703125	0.00335047995842776
607	909.653381347656	0.00388162197380191
608	909.669555664062	0.00394664690460839
609	909.685729980469	0.00398509384563253
610	909.701965332031	0.0035989602783114
611	909.718139648438	0.0038656576096849
612	909.734313964844	0.003896758866605
613	909.75048828125	0.00382956152758067
614	909.766723632812	0.00377772334770481
615	909.782897949219	0.00429564312909329
616	909.799072265625	0.00433983305505524
617	909.815246582031	0.00421146619438409
618	909.831481933594	0.00427555623008638
619	909.84765625	0.00383773572297257
620	909.863830566406	0.00315924395858085
621	909.880004882812	0.0031736504925304
622	909.896240234375	0.0033128000194604
623	909.912414550781	0.00338984520538167
624	909.928588867188	0.00398789962691371
625	909.94482421875	0.00445466662474
626	909.960998535156	0.00469772414500264
627	909.977172851562	0.00525036888678538
628	909.993347167969	0.00538003582393624
629	910.009582519531	0.00564286001189797
630	910.025756835938	0.0061133667800813
631	910.041931152344	0.00717753825785887
632	910.058166503906	0.00792130441754919
633	910.074340820312	0.00911890028849739
634	910.090515136719	0.0109161710329743
635	910.106689453125	0.0128699716288062
636	910.122924804688	0.0142339805541313
637	910.139099121094	0.0153005560294055
638	910.1552734375	0.0163852954617798
639	910.171508789062	0.0165237772121904
640	910.187683105469	0.0167827443501038
641	910.203857421875	0.0171158360989515
642	910.220092773438	0.0167758027926923
643	910.236267089844	0.0169068400733598
644	910.25244140625	0.0172482309839421
645	910.268676757812	0.0174773086702202
646	910.284851074219	0.0177475304451664
647	910.301025390625	0.0176794501188553
648	910.317260742188	0.0171241525207377
649	910.333435058594	0.0164955316022212
650	910.349609375	0.0155260788313224
651	910.365844726562	0.0147990420765724
652	910.382019042969	0.0138913090055167
653	910.398193359375	0.0133413845582537
654	910.414428710938	0.0127019762652956
655	910.430603027344	0.0116878089062456
656	910.44677734375	0.0102662900084744
657	910.463012695312	0.00883596290805091
658	910.479187011719	0.00717578838962488
659	910.495361328125	0.00546112472676123
660	910.511596679688	0.00448477436738191
661	910.527770996094	0.00371117594708208
662	910.544006347656	0.00341130728567962
663	910.560180664062	0.00382450747004395
664	910.576354980469	0.00416425078920292
665	910.592590332031	0.00466534240712468
666	910.608764648438	0.00508442958936788
667	910.624938964844	0.00521236354384546
668	910.641174316406	0.00541335368636582
669	910.657348632812	0.00549055145514033
670	910.673583984375	0.00527605883961084
671	910.689758300781	0.00536194569027116
672	910.705932617188	0.00507881209357467
673	910.72216796875	0.00460576567939882
674	910.738342285156	0.00411615803509167
675	910.754577636719	0.00373380933426404
676	910.770751953125	0.00333837198375237
677	910.786926269531	0.00308785138903042
678	910.803161621094	0.00272020057491517
679	910.8193359375	0.00227095789731409
680	910.835571289062	0.00238492883937589
681	910.851745605469	0.00275480331014493
682	910.867919921875	0.00353510110937141
683	910.884155273438	0.0043256907649755
684	910.900329589844	0.00471467186471748
685	910.916564941406	0.00531708958811612
686	910.932739257812	0.00585433104643446
687	910.948974609375	0.00630703789329256
688	910.965148925781	0.00669082887568559
689	910.981323242188	0.00706114195547144
690	910.99755859375	0.00733930009777555
691	911.013732910156	0.00751956853057209
692	911.029968261719	0.00785302774465452
693	911.046142578125	0.00929182323391614
694	911.062377929688	0.0113168040960294
695	911.078552246094	0.0137546227780037
696	911.0947265625	0.0159497667994783
697	911.110961914062	0.0180550342770992
698	911.127136230469	0.0200658762610035
699	911.143371582031	0.0212643003372801
700	911.159545898438	0.0231743209114942
701	911.17578125	0.0245342245196015
702	911.191955566406	0.0259236444402418
703	911.208190917969	0.0268685954650494
704	911.224365234375	0.0271688625628136
705	911.240600585938	0.0270568503902877
706	911.256774902344	0.0271805679849986
707	911.273010253906	0.0269557099834153
708	911.289184570312	0.0264057720042597
709	911.305419921875	0.0256493636409523
710	911.321594238281	0.0244546182946366
711	911.337768554688	0.0233764836125505
712	911.35400390625	0.0224228248055098
713	911.370178222656	0.021850621613425
714	911.386413574219	0.0207321665354005
715	911.402587890625	0.0193651681024274
716	911.418823242188	0.017823876485545
717	911.434997558594	0.0159599287734879
718	911.451232910156	0.0139502693708226
719	911.467407226562	0.0111699872127569
720	911.483642578125	0.00899165183616912
721	911.499816894531	0.00694369124082673
722	911.516052246094	0.00533553830735768
723	911.5322265625	0.00396565877443588
724	911.548461914062	0.00296546744915056
725	911.564697265625	0.00226700557801042
726	911.580871582031	0.00272462088525404
727	911.597106933594	0.00275272549018333
728	911.61328125	0.00299345807603383
729	911.629516601562	0.00336869589358426
730	911.645690917969	0.00400398217144758
731	911.661926269531	0.00450584989353167
732	911.678100585938	0.00491478923209866
733	911.6943359375	0.00513862310939212
734	911.710510253906	0.00543177351999847
735	911.726745605469	0.00569220225377785
736	911.742919921875	0.00645177649892969
737	911.759155273438	0.00654609894883702
738	911.775329589844	0.0067809243130023
739	911.791564941406	0.00692840284017273
740	911.807800292969	0.00711145903191435
741	911.823974609375	0.00715882673132891
742	911.840209960938	0.00655897289189073
743	911.856384277344	0.00625964139977283
744	911.872619628906	0.00593655308067535
745	911.888793945312	0.00529467802431782
746	911.905029296875	0.00530523492984235
747	911.921203613281	0.00557956864722834
748	911.937438964844	0.00585674416332853
749	911.953674316406	0.0061212476331301
750	911.969848632812	0.00663231223559657
751	911.986083984375	0.00665178778315226
752	912.002258300781	0.00730687400109982
753	912.018493652344	0.0081815295842802
754	912.034729003906	0.00936473136946312
755	912.050903320312	0.0110410581875888
756	912.067138671875	0.0135124828000332
757	912.083312988281	0.0160589670037423
758	912.099548339844	0.0188676252576559
759	912.11572265625	0.0217604626937528
760	912.131958007812	0.0244715336205022
761	912.148193359375	0.0262570912838636
762	912.164367675781	0.0275526390242131
763	912.180603027344	0.0288886549394599
764	912.196838378906	0.0291031918525794
765	912.213012695312	0.0288992135091421
766	912.229248046875	0.0291134049989883
767	912.245422363281	0.0300790702878041
768	912.261657714844	0.0315640089419024
769	912.277893066406	0.0354163945198386
770	912.294067382812	0.0417888082411685
771	912.310302734375	0.0491061929207432
772	912.326477050781	0.0565536630094254
773	912.342712402344	0.0624582725503539
774	912.358947753906	0.0669619366733656
775	912.375122070312	0.0702556999839026
776	912.391357421875	0.0719104409263686
777	912.407592773438	0.0715363855348016
778	912.423767089844	0.0692751667681855
779	912.440002441406	0.0654673476236965
780	912.456237792969	0.0594926854962785
781	912.472412109375	0.0516927009766302
782	912.488647460938	0.0430686642401164
783	912.5048828125	0.0334896887106464
784	912.521057128906	0.0234375999001053
785	912.537292480469	0.0144531172593024
786	912.553466796875	0.00722259922713338
787	912.569702148438	0.00238450356518999
788	912.5859375	0
789	912.602111816406	0.000757335632122519
790	912.618347167969	0.00330955568363634
791	912.634582519531	0.00541704192965369
792	912.650817871094	0.00661594959577726
793	912.6669921875	0.00711888715433564
794	912.683227539062	0.00727126151678293
795	912.699462890625	0.0072158197590091
796	912.715637207031	0.00714627990866837
797	912.731872558594	0.00700942692122108
798	912.748107910156	0.00706454255794042
799	912.764282226562	0.00680569598682258
800	912.780517578125	0.00670271155043251
801	912.796752929688	0.006488439076627
802	912.812927246094	0.00677687849216764
803	912.829162597656	0.00672960359464135
804	912.845397949219	0.00760544025360561
805	912.861572265625	0.00828842735795851
806	912.877807617188	0.0085824939070331
807	912.89404296875	0.00891302178610555
808	912.910278320312	0.00922819044730653
809	912.926452636719	0.0094269903653078
810	912.942687988281	0.00979234303198325
811	912.958923339844	0.00937745054435453
812	912.975158691406	0.00874967642411535
813	912.991333007812	0.0081955263622552
814	913.007568359375	0.00753620894289393
815	913.023803710938	0.00763603452439646
816	913.039978027344	0.00829827242736137
817	913.056213378906	0.00926408740246273
818	913.072448730469	0.0104599595434169
819	913.088684082031	0.0118943660766382
820	913.104858398438	0.0141866374463407
821	913.12109375	0.0161146964798266
822	913.137329101562	0.0182185570940065
823	913.153564453125	0.0197675135983842
824	913.169738769531	0.0213294301962517
825	913.185974121094	0.0218437294663129
826	913.202209472656	0.021753011509339
827	913.218444824219	0.0213093421497463
828	913.234619140625	0.0208605985590437
829	913.250854492188	0.0209979329465251
830	913.26708984375	0.0213628498407839
831	913.283325195312	0.0224111825420828
832	913.299499511719	0.0253113400000578
833	913.315734863281	0.0291307763875654
834	913.331970214844	0.0328827751321518
835	913.348205566406	0.0360662180438804
836	913.364440917969	0.0383412309284884
837	913.380615234375	0.0397498537690981
838	913.396850585938	0.0405334444865454
839	913.4130859375	0.040746876593888
840	913.429321289062	0.040149350415598
841	913.445495605469	0.0381552094398641
842	913.461730957031	0.0348969861062823
843	913.477966308594	0.0310010238532482
844	913.494201660156	0.0264082954250694
845	913.510437011719	0.0212651747930898
846	913.526611328125	0.0157088465770366
847	913.542846679688	0.010479472934237
848	913.55908203125	0.0063480864262548
849	913.575317382812	0.00328824057222481
850	913.591552734375	0.00148652661395508
851	913.607788085938	0.00181412745882655
852	913.623962402344	0.00308132469037682
853	913.640197753906	0.00413215808520476
854	913.656433105469	0.00472596811622542
855	913.672668457031	0.00467923858987836
856	913.688903808594	0.00514337715376776
857	913.705078125	0.00542308592310034
858	913.721313476562	0.00569972282630484
859	913.737548828125	0.00598398708626459
860	913.753784179688	0.00618958578391877
861	913.77001953125	0.00620728434765691
862	913.786254882812	0.0062854846684749
863	913.802429199219	0.00649391290092525
864	913.818664550781	0.00651389102837543
865	913.834899902344	0.0063929837340298
866	913.851135253906	0.00590986749993368
867	913.867370605469	0.00563804985747479
868	913.883605957031	0.00516255646956023
869	913.899841308594	0.00494844570973003
870	913.916015625	0.00490475487957714
871	913.932250976562	0.00460812195418847
872	913.948486328125	0.00447402894691046
873	913.964721679688	0.00463470744599255
874	913.98095703125	0.0049738192841877
875	913.997192382812	0.00499747769736175
876	914.013427734375	0.00550782090688319
877	914.029663085938	0.00596101771733902
878	914.045837402344	0.00683051443393637
879	914.062072753906	0.00808119216098288
880	914.078308105469	0.0100087413981599
881	914.094543457031	0.0119201428351519
882	914.110778808594	0.0142274098711307
883	914.127014160156	0.0164118137908458
884	914.143249511719	0.018961231449952
885	914.159484863281	0.0209107172137949
886	914.175659179688	0.0222412956566901
887	914.19189453125	0.0233893112324206
888	914.208129882812	0.0235363105182618
889	914.224365234375	0.0242087364362669
890	914.240600585938	0.0246534463503681
891	914.2568359375	0.0255580060722131
892	914.273071289062	0.0274621130623639
893	914.289306640625	0.0290927027805515
894	914.305541992188	0.0302284612159263
895	914.32177734375	0.0309791801894869
896	914.338012695312	0.0315334382055556
897	914.354248046875	0.0315373098361631
898	914.370422363281	0.0310268549771607
899	914.386657714844	0.0304795412047045
900	914.402893066406	0.0296663215042595
901	914.419128417969	0.0281599369736034
902	914.435363769531	0.0265980014998355
903	914.451599121094	0.0242616973338204
904	914.467834472656	0.0215315394877447
905	914.484069824219	0.0178855751533112
906	914.500305175781	0.014549474510377
907	914.516540527344	0.0110527038024207
908	914.532775878906	0.0080742791426418
909	914.549011230469	0.00632712468441893
910	914.565246582031	0.00568036272942947
911	914.581481933594	0.0056163136536297
912	914.597717285156	0.0061416640077536
913	914.613952636719	0.00682634888763185
914	914.630187988281	0.00712105266326411
915	914.646423339844	0.00750483964146736
916	914.66259765625	0.00767360667180852
917	914.678833007812	0.00788457794355166
918	914.695068359375	0.00824327231728254
919	914.711303710938	0.00858553915470473
920	914.7275390625	0.00875926343307771
921	914.743774414062	0.00875922889125119
922	914.760009765625	0.00898491528159841
923	914.776245117188	0.00865353168216341
924	914.79248046875	0.00836676400378849
925	914.808715820312	0.00807799294453761
926	914.824951171875	0.00782101597326
927	914.841186523438	0.00736517134324231
928	914.857421875	0.00711354434218895
929	914.873657226562	0.00681730898271221
930	914.889892578125	0.00676682738499703
931	914.906127929688	0.00621456877355214
932	914.92236328125	0.00595814803874772
933	914.938598632812	0.00584610339837985
934	914.954833984375	0.00507001603092261
935	914.971069335938	0.00447262916260707
936	914.9873046875	0.00408787348808656
937	915.003540039062	0.00371420303898147
938	915.019775390625	0.00349132628199341
939	915.036010742188	0.00368194463696294
940	915.05224609375	0.00512547653758265
941	915.068481445312	0.0071236743546157
942	915.084716796875	0.0102381553040886
943	915.101013183594	0.0132774432054449
944	915.117248535156	0.0166969770570034
945	915.133483886719	0.0201214525306
946	915.149719238281	0.0229772448672375
947	915.165954589844	0.0253414106129583
948	915.182189941406	0.0271827037230247
949	915.198425292969	0.0285243567454337
950	915.214660644531	0.0293140211594414
951	915.230895996094	0.0293545593410708
952	915.247131347656	0.0289106893074479
953	915.263366699219	0.0277257065379275
954	915.279602050781	0.0259024566710141
955	915.295837402344	0.0236956285688098
956	915.312072753906	0.0213368174310296
957	915.328308105469	0.0184163953141597
958	915.344543457031	0.0161227664293559
959	915.360778808594	0.0146112523809728
960	915.377014160156	0.013712240698776
961	915.393249511719	0.0131923998033415
962	915.409545898438	0.0133164470443673
963	915.42578125	0.0134563878020153
964	915.442016601562	0.0137544666084347
965	915.458251953125	0.0135770793862603
966	915.474487304688	0.013345740300508
967	915.49072265625	0.0126823414824367
968	915.506958007812	0.012524464654579
969	915.523193359375	0.0117873472268286
970	915.539428710938	0.0111825911469315
971	915.5556640625	0.010666116866561
972	915.571899414062	0.00997869369463516
973	915.588195800781	0.00921621097093976
974	915.604431152344	0.00833847292283934
975	915.620666503906	0.00703241480910237
976	915.636901855469	0.00602646647961032
977	915.653137207031	0.00471173226187658
978	915.669372558594	0.00422426065399387
979	915.685607910156	0.00358453302663345
980	915.701843261719	0.00303990361776495
981	915.718078613281	0.0032257022551901
982	915.734375	0.00355628252002693
983	915.750610351562	0.00412472943581935
984	915.766845703125	0.00456189370760523
985	915.783081054688	0.00507612095620882
986	915.79931640625	0.0056412384885316
987	915.815551757812	0.00591466562173972
988	915.831787109375	0.00622295610292341
989	915.848083496094	0.00610907009768311
990	915.864318847656	0.0061323526925125
991	915.880554199219	0.00611196187365142
992	915.896789550781	0.00613377997684636
993	915.913024902344	0.00626377998099343
994	915.929260253906	0.00624446677127816
995	915.945495605469	0.00594414778631344
996	915.961791992188	0.00618995140460478
997	915.97802734375	0.00601745181902624
998	915.994262695312	0.00625551356196408
999	916.010498046875	0.00607193298341295
1000	916.026733398438	0.00615026380425176
1001	916.04296875	0.00697985772455831
1002	916.059265136719	0.00841353830858829
1003	916.075500488281	0.0107567482188909
1004	916.091735839844	0.0139019775354781
1005	916.107971191406	0.0171309476938544
1006	916.124206542969	0.0199539060651003
1007	916.140441894531	0.0220935822737598
1008	916.15673828125	0.0244613794823851
1009	916.172973632812	0.0268692439839943
1010	916.189208984375	0.0288781751456511
1011	916.205444335938	0.030533845737576
1012	916.2216796875	0.0318900836248708
1013	916.237976074219	0.0322948550860712
1014	916.254211425781	0.0318684998623478
1015	916.270446777344	0.030317720695468
1016	916.286682128906	0.0287559937639603
1017	916.302917480469	0.0263167916316358
1018	916.319213867188	0.0235960533610225
1019	916.33544921875	0.0201482258980009
1020	916.351684570312	0.0170289548222636
1021	916.367919921875	0.0146913980471353
1022	916.384155273438	0.0126885413299021
1023	916.400451660156	0.0112878972149333
1024	916.416687011719	0.0101901661093906
1025	916.432922363281	0.00878859082572875
1026	916.449157714844	0.00718174081469319
1027	916.465454101562	0.00577309069510247
1028	916.481689453125	0.00532098586600489
1029	916.497924804688	0.00457505366105235
1030	916.51416015625	0.00437884943794394
1031	916.530456542969	0.00410184270125361
1032	916.546691894531	0.00411305755348392
1033	916.562927246094	0.00357388036846832
1034	916.579162597656	0.00322288980634649
1035	916.595397949219	0.0031810857399928
1036	916.611694335938	0.00350403197947881
1037	916.6279296875	0.00351966149287797
1038	916.644165039062	0.00329662660498136
1039	916.660461425781	0.00311913489915731
1040	916.676696777344	0.00302365133520307
1041	916.692932128906	0.00350420287199254
1042	916.709167480469	0.00417347520103268
1043	916.725463867188	0.00453142411680706
1044	916.74169921875	0.00518360448783605
1045	916.757934570312	0.0060162215870389
1046	916.774169921875	0.00610999989220739
1047	916.790466308594	0.00615209133891195
1048	916.806701660156	0.00612607168817053
1049	916.822937011719	0.00627554707665708
1050	916.839233398438	0.00656806633828711
1051	916.85546875	0.00609249418953956
1052	916.871704101562	0.00581178637554176
1053	916.887939453125	0.00500806587698012
1054	916.904235839844	0.00497711459903953
1055	916.920471191406	0.00463857956256308
1056	916.936706542969	0.0042029512404475
1057	916.953002929688	0.00356404777130843
1058	916.96923828125	0.00308768750169347
1059	916.985473632812	0.0028704295886863
1060	917.001708984375	0.00312677110542712
1061	917.018005371094	0.00372328450869681
1062	917.034240722656	0.00441836693974579
1063	917.050476074219	0.00584841829336711
1064	917.066772460938	0.00802693129090608
1065	917.0830078125	0.010778140548815
1066	917.099243164062	0.0140511636073532
1067	917.115539550781	0.0179342790285908
1068	917.131774902344	0.021957900570171
1069	917.148010253906	0.0256596476216353
1070	917.164306640625	0.0291533146501826
1071	917.180541992188	0.0318346826858293
1072	917.19677734375	0.034202726875753
1073	917.213073730469	0.0357990735587573
1074	917.229309082031	0.0369353164024197
1075	917.245544433594	0.0368316078462286
1076	917.261840820312	0.0362062251545786
1077	917.278076171875	0.0347614649006112
1078	917.294311523438	0.0326501201731276
1079	917.310607910156	0.0298926224367354
1080	917.326843261719	0.0266588601374079
1081	917.343078613281	0.0230829225608018
1082	917.359375	0.0198920353569776
1083	917.375610351562	0.016998982130961
1084	917.391906738281	0.0140089689359492
1085	917.408142089844	0.0121139968034686
1086	917.424377441406	0.0104590310503103
1087	917.440673828125	0.00881114394400007
1088	917.456909179688	0.00732793670043162
1089	917.47314453125	0.00589614926235101
1090	917.489440917969	0.00510931573865965
1091	917.505676269531	0.00422324867091308
1092	917.52197265625	0.00367935966497498
1093	917.538208007812	0.00369547894844434
1094	917.554443359375	0.00392128698359549
1095	917.570739746094	0.00440005367245976
1096	917.586975097656	0.00507355056190516
1097	917.603271484375	0.00568774779149699
1098	917.619506835938	0.00591329429909897
1099	917.6357421875	0.00650038205736691
1100	917.652038574219	0.00686189328987552
1101	917.668273925781	0.00720804535673976
1102	917.6845703125	0.00712561290169613
1103	917.700805664062	0.00717834103208848
1104	917.717041015625	0.0075250327782177
1105	917.733337402344	0.00762223842249905
1106	917.749572753906	0.00734040949036995
1107	917.765869140625	0.00701330450397722
1108	917.782104492188	0.00699886115727636
1109	917.79833984375	0.00675857148437084
1110	917.814636230469	0.00689064382121665
1111	917.830871582031	0.00678858921042618
1112	917.84716796875	0.00662536776150566
1113	917.863403320312	0.0069281297233376
1114	917.879699707031	0.00710681906437386
1115	917.895935058594	0.0067924127014476
1116	917.912170410156	0.00641657230114082
1117	917.928466796875	0.0058529495322086
1118	917.944702148438	0.00526942927391243
1119	917.960998535156	0.00518167589711151
1120	917.977233886719	0.00444323094601443
1121	917.993530273438	0.00412749677515515
1122	918.009765625	0.00421537710199967
1123	918.026062011719	0.00570574879124033
1124	918.042297363281	0.00760948490111013
1125	918.05859375	0.010750634887888
1126	918.074829101562	0.0155077040159369
1127	918.091064453125	0.0211459882557312
1128	918.107360839844	0.0279821555308241
1129	918.123596191406	0.0344479667795377
1130	918.139892578125	0.0405207198042066
1131	918.156127929688	0.0452027345121966
1132	918.172424316406	0.0493701532172785
1133	918.188659667969	0.0524676396942125
1134	918.204956054688	0.054276829222421
1135	918.22119140625	0.0540961398253939
1136	918.237487792969	0.0527637832389235
1137	918.253723144531	0.0501293707863498
1138	918.27001953125	0.0461080956239377
1139	918.286254882812	0.0410426648950785
1140	918.302551269531	0.0350706456232624
1141	918.318786621094	0.0294234392708458
1142	918.335083007812	0.024039878535751
1143	918.351318359375	0.0196284856978316
1144	918.367614746094	0.0157159340487277
1145	918.383850097656	0.0137039109610904
1146	918.400146484375	0.0122031496516387
1147	918.416381835938	0.0109820588021477
1148	918.432678222656	0.0101818110248071
1149	918.448913574219	0.00904392905017835
1150	918.465209960938	0.00790751863642898
1151	918.4814453125	0.00689117668063664
1152	918.497741699219	0.00675712050365391
1153	918.513977050781	0.00650152664887564
1154	918.5302734375	0.0061979877447102
1155	918.546508789062	0.0056007551548747
1156	918.562805175781	0.00502636323131592
1157	918.5791015625	0.00471387825665608
1158	918.595336914062	0.00424900607461072
1159	918.611633300781	0.00397164920587616
1160	918.627868652344	0.00400441598553949
1161	918.644165039062	0.0040723084798011
1162	918.660400390625	0.0041946947756182
1163	918.676696777344	0.00458713518179592
1164	918.692932128906	0.00493416810259965
1165	918.709228515625	0.00567573104934375
1166	918.725463867188	0.00586930820111845
1167	918.741760253906	0.00610882933334191
1168	918.758056640625	0.00617125487361545
1169	918.774291992188	0.00630459971925222
1170	918.790588378906	0.00603607106648144
1171	918.806823730469	0.0060365280175126
1172	918.823120117188	0.00621688958167733
1173	918.83935546875	0.00643304469139547
1174	918.855651855469	0.00604605453784112
1175	918.871948242188	0.00565252011621898
1176	918.88818359375	0.00507788331257316
1177	918.904479980469	0.00476982800454232
1178	918.920715332031	0.0044852810753456
1179	918.93701171875	0.004223439005901
1180	918.953308105469	0.00418557556714701
1181	918.969543457031	0.00405448884259288
1182	918.98583984375	0.00431593075547575
1183	919.002075195312	0.00448682057178381
1184	919.018371582031	0.00550286670914066
1185	919.03466796875	0.00728473375650495
1186	919.050903320312	0.00901625162735822
1187	919.067199707031	0.0117156635481793
1188	919.083435058594	0.0149392922204564
1189	919.099731445312	0.0192972278749552
1190	919.116027832031	0.0240989785237722
1191	919.132263183594	0.0291125519805089
1192	919.148559570312	0.0335535647906361
1193	919.164794921875	0.0367132232784952
1194	919.181091308594	0.038740312902159
1195	919.197387695312	0.0401948399325124
1196	919.213623046875	0.040780975529044
1197	919.229919433594	0.0402047569339929
1198	919.246215820312	0.0387844545742703
1199	919.262451171875	0.0366995681995902
1200	919.278747558594	0.0340096665671409
1201	919.294982910156	0.0303494669550443
1202	919.311279296875	0.0262029849958583
1203	919.327575683594	0.0217375669327072
1204	919.343811035156	0.0180669537208186
1205	919.360107421875	0.0146252587459547
1206	919.376403808594	0.0114457399092049
1207	919.392639160156	0.00951218253828491
1208	919.408935546875	0.00812888552029615
1209	919.425231933594	0.00783061271892176
1210	919.441467285156	0.00799244897692439
1211	919.457763671875	0.00757638021327729
1212	919.474060058594	0.00714174880210075
1213	919.490295410156	0.00648060322051276
1214	919.506591796875	0.00643409294115355
1215	919.522888183594	0.00619085198768727
1216	919.539123535156	0.00612337501756266
1217	919.555419921875	0.00578370725810829
1218	919.571716308594	0.00603036033936063
1219	919.587951660156	0.0061632223119053
1220	919.604248046875	0.00653234976285007
1221	919.620544433594	0.00615528960608121
1222	919.636779785156	0.00574230397144345
1223	919.653076171875	0.00525693034355672
1224	919.669372558594	0.00476020572163814
1225	919.685668945312	0.00423944116800689
1226	919.701904296875	0.00354491912214632
1227	919.718200683594	0.0030982810806766
1228	919.734497070312	0.00274620327190906
1229	919.750732421875	0.00292969323820317
1230	919.767028808594	0.00352734734349139
1231	919.783325195312	0.00356552822677954
1232	919.799560546875	0.00420178228417432
1233	919.815856933594	0.00431382252764007
1234	919.832153320312	0.00456810284334147
1235	919.848449707031	0.00478846040899486
1236	919.864685058594	0.00528501652068525
1237	919.880981445312	0.00550230406702073
1238	919.897277832031	0.00579011095595558
1239	919.91357421875	0.00586168867037757
1240	919.929809570312	0.00645814951257039
1241	919.946105957031	0.00664672581024138
1242	919.96240234375	0.00688966083973075
1243	919.978637695312	0.00722168012202282
1244	919.994934082031	0.0077617830151073
1245	920.01123046875	0.00854068894491537
1246	920.027526855469	0.0093690115173275
1247	920.043762207031	0.010347855299342
1248	920.06005859375	0.0118475752306682
1249	920.076354980469	0.0144415364386254
1250	920.092651367188	0.0184155513558658
1251	920.10888671875	0.0219569738317192
1252	920.125183105469	0.0257217050057195
1253	920.141479492188	0.0284919660637843
1254	920.157775878906	0.0315521811647678
1255	920.174072265625	0.0342425762702205
1256	920.190307617188	0.0363417106378519
1257	920.206604003906	0.0374722848393366
1258	920.222900390625	0.0382397152756028
1259	920.239196777344	0.0383945173027148
1260	920.255432128906	0.038189514306504
1261	920.271728515625	0.0372862724681852
1262	920.288024902344	0.0357543736950053
1263	920.304321289062	0.0336735535966454
1264	920.320617675781	0.0312417434653009
1265	920.336853027344	0.0285497643672015
1266	920.353149414062	0.0253809834408847
1267	920.369445800781	0.0222118036196873
1268	920.3857421875	0.0195150180835985
1269	920.402038574219	0.0179148778591013
1270	920.418273925781	0.0165980137847228
1271	920.4345703125	0.0143900532024038
1272	920.450866699219	0.012390442882895
1273	920.467163085938	0.0105078310469467
1274	920.483459472656	0.00914235520406998
1275	920.499694824219	0.00758843096264997
1276	920.515991210938	0.00638736664809759
1277	920.532287597656	0.00561128504939744
1278	920.548583984375	0.00531374145065297
1279	920.564880371094	0.00524859005934544
1280	920.581176757812	0.00565302815896252
1281	920.597412109375	0.00596972044506914
1282	920.613708496094	0.00630484372942934
1283	920.630004882812	0.00649719519595676
1284	920.646301269531	0.00677742775314814
1285	920.66259765625	0.00664256394188235
1286	920.678894042969	0.00605507243707507
1287	920.695129394531	0.00533616155395776
1288	920.71142578125	0.0050669401107477
1289	920.727722167969	0.00478342951224499
1290	920.744018554688	0.0043859940246044
1291	920.760314941406	0.00383122894585699
1292	920.776611328125	0.00363560097710905
1293	920.792846679688	0.00363764019967195
1294	920.809143066406	0.0034717972044039
1295	920.825439453125	0.00341106577534808
1296	920.841735839844	0.00386453219382138
1297	920.858032226562	0.00436581390036422
1298	920.874328613281	0.00465139964037514
1299	920.890625	0.00506947629293136
1300	920.906921386719	0.00531419479517524
1301	920.923156738281	0.00533947924645076
1302	920.939453125	0.00508656266781155
1303	920.955749511719	0.00527305294998593
1304	920.972045898438	0.00500397726445752
1305	920.988342285156	0.00432354482151351
1306	921.004638671875	0.00385880845436258
1307	921.020935058594	0.00359641373495945
1308	921.037231445312	0.00369101915972862
1309	921.053527832031	0.00471839438970621
1310	921.069763183594	0.00706398594599426
1311	921.086059570312	0.0100338285179387
1312	921.102355957031	0.0145206215097301
1313	921.11865234375	0.0197390458987436
1314	921.134948730469	0.024646414091424
1315	921.151245117188	0.0294723135306756
1316	921.167541503906	0.0337639814256278
1317	921.183837890625	0.037121012746032
1318	921.200134277344	0.039370582071368
1319	921.216430664062	0.0407271848011735
1320	921.232727050781	0.0414797052211342
1321	921.248962402344	0.0413713129432276
1322	921.265258789062	0.0400357908613959
1323	921.281555175781	0.0381614976672726
1324	921.2978515625	0.0352012452912749
1325	921.314147949219	0.0319832276974257
1326	921.330444335938	0.0286853424739257
1327	921.346740722656	0.024786982335474
1328	921.363037109375	0.0215971467971316
1329	921.379333496094	0.0194847241899081
1330	921.395629882812	0.0176272635104811
1331	921.411926269531	0.0163694790361043
1332	921.42822265625	0.0158115378991002
1333	921.444519042969	0.0149155631117987
1334	921.460815429688	0.013649232497932
1335	921.477111816406	0.0124287136216634
1336	921.493408203125	0.0108032471194637
1337	921.509704589844	0.00915801552296378
1338	921.526000976562	0.00740179727770851
1339	921.542236328125	0.00590214510521591
1340	921.558532714844	0.00517378972350472
1341	921.574829101562	0.00453505303289239
1342	921.591125488281	0.0032740702022652
1343	921.607421875	0.00256788816913493
1344	921.623718261719	0.00228388255487121
1345	921.640014648438	0.00240549362116848
1346	921.656311035156	0.00237845477258478
1347	921.672607421875	0.00244103464129016
1348	921.688903808594	0.00287503899252529
1349	921.705200195312	0.00320981111947041
1350	921.721496582031	0.00408322221325972
1351	921.73779296875	0.00497052465182171
1352	921.754089355469	0.00571785846110511
1353	921.770385742188	0.00621824509876165
1354	921.786682128906	0.0066698831030065
1355	921.802978515625	0.00687070070014404
1356	921.819274902344	0.00701903004109985
1357	921.835571289062	0.00722973228025819
1358	921.851867675781	0.00696309862474206
1359	921.8681640625	0.00682668526694285
1360	921.884460449219	0.0067832280967562
1361	921.900756835938	0.00648267332563274
1362	921.917053222656	0.00590779070087561
1363	921.933349609375	0.00550600036547702
1364	921.949645996094	0.00555002625654805
1365	921.965942382812	0.0054806627616486
1366	921.982238769531	0.00543280212125702
1367	921.99853515625	0.00567890355630105
1368	922.014892578125	0.00611599292485809
1369	922.031188964844	0.00640830685929051
1370	922.047485351562	0.00777415901551743
1371	922.063781738281	0.00941220329149223
1372	922.080078125	0.0119530989102828
1373	922.096374511719	0.0150670927422037
1374	922.112670898438	0.0197048484319417
1375	922.128967285156	0.0249269211779763
1376	922.145263671875	0.0301304295759579
1377	922.161560058594	0.0344981339242514
1378	922.177856445312	0.0375768711156282
1379	922.194152832031	0.0402875239649331
1380	922.21044921875	0.0418169908820202
1381	922.226745605469	0.0424620387047016
1382	922.243041992188	0.0427611715883589
1383	922.259338378906	0.0418856641240117
1384	922.275634765625	0.0405990655166217
1385	922.291931152344	0.0381980610925821
1386	922.308288574219	0.0349353412479119
1387	922.324584960938	0.0310561193880215
1388	922.340881347656	0.0268050725443479
1389	922.357177734375	0.0221409322369792
1390	922.373474121094	0.0182850841537437
1391	922.389770507812	0.0150636372151921
1392	922.406066894531	0.0128309194049866
1393	922.42236328125	0.0113159428988656
1394	922.438659667969	0.0110863274674104
1395	922.454956054688	0.010292030654665
1396	922.471252441406	0.00935442622987686
1397	922.487609863281	0.008051141369514
1398	922.50390625	0.00676976003068797
1399	922.520202636719	0.00617232973376204
1400	922.536499023438	0.00559199489634182
1401	922.552795410156	0.00572926773409185
1402	922.569091796875	0.00622327376671279
1403	922.585388183594	0.00629497094893234
1404	922.601684570312	0.00660092867621153
1405	922.617980957031	0.00670414672706171
1406	922.634338378906	0.00638906155689281
1407	922.650634765625	0.00639184526018956
1408	922.666931152344	0.00622233931557528
1409	922.683227539062	0.00586652131745097
1410	922.699523925781	0.00553367529337623
1411	922.7158203125	0.00539529065440294
1412	922.732116699219	0.00542732587053396
1413	922.748474121094	0.00528720616132981
1414	922.764770507812	0.00551009678751525
1415	922.781066894531	0.00535635535680673
1416	922.79736328125	0.00511753747358652
1417	922.813659667969	0.00476279258675207
1418	922.829956054688	0.00452103757052908
1419	922.846252441406	0.0046422940641184
1420	922.862609863281	0.00489096482799801
1421	922.87890625	0.00524608240137099
1422	922.895202636719	0.00521174515839122
1423	922.911499023438	0.00523417111345988
1424	922.927795410156	0.0052409708392548
1425	922.944091796875	0.00512903877687401
1426	922.96044921875	0.00487099436750932
1427	922.976745605469	0.00501415895348776
1428	922.993041992188	0.00514770731718583
1429	923.009338378906	0.00485534081403886
1430	923.025634765625	0.0055562442552346
1431	923.041931152344	0.00656192790778815
1432	923.058288574219	0.00836642118482187
1433	923.074584960938	0.0110747019322461
1434	923.090881347656	0.0150019654554297
1435	923.107177734375	0.0191263614294696
1436	923.123474121094	0.0234717957048395
1437	923.139831542969	0.0278428743838939
1438	923.156127929688	0.0318099404204657
1439	923.172424316406	0.0355448839034562
1440	923.188720703125	0.0383415833386772
1441	923.205017089844	0.0401615749968923
1442	923.221374511719	0.0410625549056108
1443	923.237670898438	0.0412165466509595
1444	923.253967285156	0.0397011984289366
1445	923.270263671875	0.0376842078895981
1446	923.286560058594	0.0347834647735123
1447	923.302917480469	0.0312660859911917
1448	923.319213867188	0.0269420175624307
1449	923.335510253906	0.0220369735143433
1450	923.351806640625	0.0178855965169695
1451	923.3681640625	0.0142514902793538
1452	923.384460449219	0.0117430098516461
1453	923.400756835938	0.0098712010217936
1454	923.417053222656	0.00859465960420944
1455	923.433410644531	0.00755491731890528
1456	923.44970703125	0.00694189260625153
1457	923.466003417969	0.00644052342112412
1458	923.482299804688	0.00581881844392073
1459	923.498657226562	0.00523571274482306
1460	923.514953613281	0.0048671010867828
1461	923.53125	0.00494684423316724
1462	923.547546386719	0.005205287949109
1463	923.563903808594	0.0053384553922169
1464	923.580200195312	0.00515161817647142
1465	923.596496582031	0.00559263762333639
1466	923.61279296875	0.00542343110916927
1467	923.629150390625	0.00544828528294804
1468	923.645446777344	0.00517250067252298
1469	923.661743164062	0.00498900557089055
1470	923.678039550781	0.00537299792755395
1471	923.694396972656	0.00607178725584329
1472	923.710693359375	0.00625170421950879
1473	923.726989746094	0.005986206630905
1474	923.743347167969	0.00618682607983852
1475	923.759643554688	0.00631853067088555
1476	923.775939941406	0.00637704555259848
1477	923.792236328125	0.00638053558948235
1478	923.80859375	0.00605480539069501
1479	923.824890136719	0.00569688881827109
1480	923.841186523438	0.00570425302444292
1481	923.857543945312	0.0055818000249611
1482	923.873840332031	0.00513239732161839
1483	923.89013671875	0.00484393294031833
1484	923.906494140625	0.00457870757071358
1485	923.922790527344	0.00454186725904878
1486	923.939086914062	0.00420599082194186
1487	923.955383300781	0.00447860512057765
1488	923.971740722656	0.0047773967383291
1489	923.988037109375	0.00523485613230636
1490	924.004333496094	0.00626901851748496
1491	924.020690917969	0.00693963733009026
1492	924.036987304688	0.00756618198636378
1493	924.053283691406	0.00844969314634772
1494	924.069641113281	0.00974616525413373
1495	924.0859375	0.0115166353872203
1496	924.102233886719	0.0133498776008083
1497	924.118591308594	0.0158340819067117
1498	924.134887695312	0.0183908082274082
1499	924.151184082031	0.020908670266142
1500	924.167541503906	0.0233215557140418
1501	924.183837890625	0.0252259872620116
1502	924.2001953125	0.0268901481628284
1503	924.216491699219	0.0280523995025012
1504	924.232788085938	0.0287787179592977
1505	924.249145507812	0.0290641627908032
1506	924.265441894531	0.028768363728845
1507	924.28173828125	0.0280793711989405
1508	924.298095703125	0.0266672962872288
1509	924.314392089844	0.0246058639377492
1510	924.330688476562	0.0224608243581947
1511	924.347045898438	0.0196801837928082
1512	924.363342285156	0.0167776048724636
1513	924.379699707031	0.01408457934559
1514	924.39599609375	0.0121573745955576
1515	924.412292480469	0.0103726771282888
1516	924.428649902344	0.00874945101800625
1517	924.444946289062	0.00758312744956237
1518	924.461242675781	0.0063943662372598
1519	924.477600097656	0.00532447247717219
1520	924.493896484375	0.0045118110865281
1521	924.51025390625	0.00387865254884733
1522	924.526550292969	0.00351474665936998
1523	924.542846679688	0.00328333118588339
1524	924.559204101562	0.00365679942359717
1525	924.575500488281	0.00398525950782966
1526	924.591857910156	0.00464414191066866
1527	924.608154296875	0.0048799138419474
1528	924.624450683594	0.00502286310586557
1529	924.640808105469	0.00536494812224628
1530	924.657104492188	0.00544405762886359
1531	924.673461914062	0.00526005905849004
1532	924.689758300781	0.005317533095822
1533	924.706115722656	0.0054942752242327
1534	924.722412109375	0.00579669532803301
1535	924.738708496094	0.00544080952991506
1536	924.755065917969	0.00554903743977611
1537	924.771362304688	0.00548684641888905
1538	924.787719726562	0.0055721032933477
1539	924.804016113281	0.00588921765524089
1540	924.820373535156	0.00653261387263078
1541	924.836669921875	0.00687123196492933
1542	924.852966308594	0.00732163795169676
1543	924.869323730469	0.007644229949242
1544	924.885620117188	0.00778625173616759
1545	924.901977539062	0.00779458299930495
1546	924.918273925781	0.00795049572870807
1547	924.934631347656	0.0079485439643875
1548	924.950927734375	0.00784922853014721
1549	924.96728515625	0.00768433707838889
1550	924.983581542969	0.00721226244651949
1551	924.999938964844	0.0064605185491667
1552	925.016235351562	0.00609622602207178
1553	925.032592773438	0.00574689293063334
1554	925.048889160156	0.00542814464867266
1555	925.065185546875	0.00548883513551618
1556	925.08154296875	0.00625177295151253
1557	925.097839355469	0.00777746081486569
1558	925.114196777344	0.0105215973186645
1559	925.130493164062	0.013477557563821
1560	925.146850585938	0.0165055055115083
1561	925.163146972656	0.0190535808621192
1562	925.179504394531	0.0215602532534188
1563	925.19580078125	0.023434529885437
1564	925.212158203125	0.0256107811023219
1565	925.228454589844	0.0277784854048625
1566	925.244812011719	0.0296765363017477
1567	925.261108398438	0.0308513721818058
1568	925.277465820312	0.0311022546212126
1569	925.293762207031	0.0306844135163178
1570	925.310119628906	0.0297760142831525
1571	925.326416015625	0.0279404571688954
1572	925.3427734375	0.0259880368310572
1573	925.359069824219	0.0233717011587348
1574	925.375427246094	0.0205932261308765
1575	925.391723632812	0.0180372593604115
1576	925.408081054688	0.0159535532794505
1577	925.424438476562	0.0144325275947238
1578	925.440734863281	0.0130254267539235
1579	925.457092285156	0.0109075317248164
1580	925.473388671875	0.00897594996402078
1581	925.48974609375	0.00749913367217473
1582	925.506042480469	0.00598799300342602
1583	925.522399902344	0.00482356950392531
1584	925.538696289062	0.00450243065545747
1585	925.555053710938	0.0039543776696142
1586	925.571350097656	0.00362255488929119
1587	925.587707519531	0.00326255232531619
1588	925.604064941406	0.00311210200756942
1589	925.620361328125	0.00278575681166753
1590	925.63671875	0.00277086867634333
1591	925.653015136719	0.00277508012439775
1592	925.669372558594	0.00270543404749328
1593	925.685668945312	0.00285856339466007
1594	925.702026367188	0.00315406543615955
1595	925.718322753906	0.00373765268695433
1596	925.734680175781	0.00450114235093252
1597	925.751037597656	0.00470983346278843
1598	925.767333984375	0.00499438543344885
1599	925.78369140625	0.0051764993997121
1600	925.799987792969	0.00565457762658857
1601	925.816345214844	0.00612531102504903
1602	925.832702636719	0.00617320012951563
1603	925.848999023438	0.00620025510959022
1604	925.865356445312	0.00625722706143168
1605	925.881652832031	0.00589816702389481
1606	925.898010253906	0.00549757053069957
1607	925.914306640625	0.00479112735136896
1608	925.9306640625	0.00452021636735854
1609	925.947021484375	0.00390272354494356
1610	925.963317871094	0.00381652400487896
1611	925.979675292969	0.00390528612180179
1612	925.996032714844	0.00410864088970119
1613	926.012329101562	0.00487507645579819
1614	926.028686523438	0.00575890935402693
1615	926.044982910156	0.00713770876068745
1616	926.061340332031	0.00896780014909062
1617	926.077697753906	0.0105791246926376
1618	926.093994140625	0.0129804441512096
1619	926.1103515625	0.0157188644304438
1620	926.126647949219	0.0191057084237078
1621	926.143005371094	0.0219667357868874
1622	926.159362792969	0.0245122994067277
1623	926.175659179688	0.0265845346400185
1624	926.192016601562	0.0281971971745152
1625	926.208374023438	0.0292219387061424
1626	926.224670410156	0.0298136856498416
1627	926.241027832031	0.0297985463143046
1628	926.257385253906	0.0296497154811734
1629	926.273681640625	0.0285631756106507
1630	926.2900390625	0.0273704572251187
1631	926.306396484375	0.0255982319652587
1632	926.322692871094	0.0234711433116494
1633	926.339050292969	0.0212826188276778
1634	926.355407714844	0.0189282155202627
1635	926.371704101562	0.0163947120310565
1636	926.388061523438	0.0141731996026268
1637	926.404418945312	0.0119554277815188
1638	926.420715332031	0.0103385328176173
1639	926.437072753906	0.00909747048862669
1640	926.453430175781	0.00832092266858964
1641	926.4697265625	0.0072470756152669
1642	926.486083984375	0.00652047902308662
1643	926.50244140625	0.00596857690217338
1644	926.518737792969	0.00546702618594266
1645	926.535095214844	0.0054814103501356
1646	926.551452636719	0.00558207300794188
1647	926.567749023438	0.00554997985344968
1648	926.584106445312	0.0057526814939186
1649	926.600463867188	0.00563978672255091
1650	926.616760253906	0.00587494376483197
1651	926.633117675781	0.00569540441018205
1652	926.649475097656	0.00559653394362839
1653	926.665832519531	0.00503568753899524
1654	926.68212890625	0.00464085362486506
1655	926.698486328125	0.00423306542449583
1656	926.71484375	0.00372991685427376
1657	926.731140136719	0.00366350339175511
1658	926.747497558594	0.00371221678516282
1659	926.763854980469	0.00372019580434674
1660	926.780212402344	0.00423248938073282
1661	926.796508789062	0.00459399691451796
1662	926.812866210938	0.00488725634983409
1663	926.829223632812	0.00514111698355902
1664	926.845581054688	0.00575718659600988
1665	926.861877441406	0.00654728287335989
1666	926.878234863281	0.00701256642826636
1667	926.894592285156	0.00714529158979934
1668	926.910888671875	0.00693784486714196
1669	926.92724609375	0.00680879740049477
1670	926.943603515625	0.00663634360327422
1671	926.9599609375	0.0062934707065641
1672	926.976257324219	0.00541155810426601
1673	926.992614746094	0.0044734184790374
1674	927.008972167969	0.00411385159598322
1675	927.025329589844	0.00371141351152361
1676	927.041625976562	0.00399586345337889
1677	927.057983398438	0.00509675372180619
1678	927.074340820312	0.00659417732221697
1679	927.090698242188	0.00836953563619196
1680	927.107055664062	0.0112172301204663
1681	927.123352050781	0.0142094349686761
1682	927.139709472656	0.0170350931385823
1683	927.156066894531	0.0199681326836414
1684	927.172424316406	0.0225619351793322
1685	927.188720703125	0.0243189982518396
1686	927.205078125	0.0255014953473024
1687	927.221435546875	0.0258472530683489
1688	927.23779296875	0.0258937075457583
1689	927.254150390625	0.0259587273292886
1690	927.270446777344	0.0249594242869961
1691	927.286804199219	0.0236163439691553
1692	927.303161621094	0.0212121462627998
1693	927.319519042969	0.0192302594119394
1694	927.335876464844	0.0169084676903695
1695	927.352172851562	0.0148835759805667
1696	927.368530273438	0.0133159863847409
1697	927.384887695312	0.0118442923314609
1698	927.401245117188	0.0105223164759015
1699	927.417602539062	0.0096794134936323
1700	927.433898925781	0.00938797096162664
1701	927.450256347656	0.00896564245278046
1702	927.466613769531	0.00830544745654564
1703	927.482971191406	0.0075048838700367
1704	927.499328613281	0.0065989430559357
1705	927.515686035156	0.00570862926041877
1706	927.531982421875	0.004850235817025
1707	927.54833984375	0.00408439871614256
1708	927.564697265625	0.00366741477024221
1709	927.5810546875	0.00327527341729985
1710	927.597412109375	0.00280446638642477
1711	927.61376953125	0.00285279959200096
1712	927.630065917969	0.00275916080483163
1713	927.646423339844	0.00302452635769785
1714	927.662780761719	0.00286477710216892
1715	927.679138183594	0.00277634854571692
1716	927.695495605469	0.00290134547777262
1717	927.711853027344	0.00322801560325855
1718	927.728210449219	0.00322439700756131
1719	927.744506835938	0.00377036986575018
1720	927.760864257812	0.0046107042725241
1721	927.777221679688	0.00534432667080315
1722	927.793579101562	0.00532708664145041
1723	927.809936523438	0.00511271587736402
1724	927.826293945312	0.00510308940478709
1725	927.842651367188	0.00488377775698211
1726	927.859008789062	0.00449725161291024
1727	927.875305175781	0.0041271538141025
1728	927.891662597656	0.0034482701968191
1729	927.908020019531	0.00356819703970285
1730	927.924377441406	0.00359583537197618
1731	927.940734863281	0.00359409164200816
1732	927.957092285156	0.00354440068063354
1733	927.973449707031	0.00359527955715978
1734	927.989807128906	0.00337249823990529
1735	928.006164550781	0.00319966826533826
1736	928.022521972656	0.00385503077158208
1737	928.038818359375	0.00506465929581028
1738	928.05517578125	0.00615595555187835
1739	928.071533203125	0.00816118915166998
1740	928.087890625	0.0104972454355571
1741	928.104248046875	0.0130093318816487
1742	928.12060546875	0.0153483272572972
1743	928.136962890625	0.0179882292051842
1744	928.1533203125	0.02018324991031
1745	928.169677734375	0.0218627378966241
1746	928.18603515625	0.0235873684283826
1747	928.202392578125	0.0249150655385969
1748	928.21875	0.0255988801553431
1749	928.235046386719	0.0263951512585994
1750	928.251403808594	0.0260270646651953
1751	928.267761230469	0.0257718351257338
1752	928.284118652344	0.0252981050001664
1753	928.300476074219	0.0243881754821985
1754	928.316833496094	0.0230787742128374
1755	928.333190917969	0.0214161131013552
1756	928.349548339844	0.0202883513744816
1757	928.365905761719	0.0189348775395866
1758	928.382263183594	0.0172273417096995
1759	928.398620605469	0.016151268180717
1760	928.414978027344	0.0148545569350653
1761	928.431335449219	0.0137897030670695
1762	928.447692871094	0.0123431406755206
1763	928.464050292969	0.0108677304834334
1764	928.480407714844	0.00918290159992811
1765	928.496765136719	0.00740738759079464
1766	928.513122558594	0.0060424305007862
1767	928.529479980469	0.0048225179112714
1768	928.545837402344	0.00373683112069997
1769	928.562194824219	0.00301295328108996
1770	928.578552246094	0.00244306768362387
1771	928.594909667969	0.00254765012891438
1772	928.611267089844	0.00263326736450562
1773	928.627624511719	0.00282105701391112
1774	928.643981933594	0.00290413727005757
1775	928.660339355469	0.00275496107571643
1776	928.676696777344	0.00264625286789139
1777	928.693054199219	0.0025215183993882
1778	928.709411621094	0.00221060421296636
1779	928.725769042969	0.00198409936818809
1780	928.742126464844	0.00182610963639913
1781	928.758483886719	0.00181102758064607
1782	928.774841308594	0.00214145978883324
1783	928.791198730469	0.00240431238442516
1784	928.807556152344	0.00254188767945152
1785	928.823913574219	0.00274063310638623
1786	928.840270996094	0.00310285343488011
1787	928.856628417969	0.00374661442611025
1788	928.872985839844	0.00444500058790173
1789	928.889343261719	0.00511560740788938
1790	928.905700683594	0.00559055198955555
1791	928.922058105469	0.00594088761405617
1792	928.938415527344	0.00635720089563849
1793	928.954772949219	0.00655995581192303
1794	928.971130371094	0.00655409329549493
1795	928.987487792969	0.00663063665028311
1796	929.003845214844	0.00672200489418096
1797	929.020202636719	0.00703775108357092
1798	929.036560058594	0.00740117742891555
1799	929.052917480469	0.00823432755539398
1800	929.069274902344	0.00957873723575251
1801	929.085632324219	0.0106051463824507
1802	929.101989746094	0.0125493651764823
1803	929.118347167969	0.0140710074466199
1804	929.134704589844	0.0163345638958441
1805	929.151123046875	0.0181655268680406
1806	929.16748046875	0.0202514519875951
1807	929.183837890625	0.0221642867689673
1808	929.2001953125	0.0241256029395357
1809	929.216552734375	0.0251102110239363
1810	929.23291015625	0.0257949816394828
1811	929.249267578125	0.0262591152151058
1812	929.265625	0.0267585081843391
1813	929.281982421875	0.0263236643857889
1814	929.29833984375	0.0249258682047803
1815	929.314697265625	0.0235093745164944
1816	929.3310546875	0.0215229893565658
1817	929.347412109375	0.0192943308428683
1818	929.363830566406	0.0170905140903107
1819	929.380187988281	0.0148720066678454
1820	929.396545410156	0.0125410434983896
1821	929.412902832031	0.0101025668951474
1822	929.429260253906	0.00833254739298054
1823	929.445617675781	0.00656453196637991
1824	929.461975097656	0.00517929353637206
1825	929.478332519531	0.00371432159540847
1826	929.494689941406	0.00301183174746383
1827	929.511108398438	0.00244597215268906
1828	929.527465820312	0.00229681308197571
1829	929.543823242188	0.0022578399746116
1830	929.560180664062	0.00303290216492254
1831	929.576538085938	0.0036794823254227
1832	929.592895507812	0.00428252262912129
1833	929.609252929688	0.00462098542186302
1834	929.625610351562	0.00444671945127959
1835	929.642028808594	0.00497977669485265
1836	929.658386230469	0.00487095474476461
1837	929.674743652344	0.00499759600369134
1838	929.691101074219	0.00482894078774847
1839	929.707458496094	0.00467818296398751
1840	929.723815917969	0.00445690659725219
1841	929.740173339844	0.00436237727412152
1842	929.756591796875	0.00430390857602367
1843	929.77294921875	0.00449292322597281
1844	929.789306640625	0.00424720699699081
1845	929.8056640625	0.00475569281334992
1846	929.822021484375	0.00489742862529853
1847	929.83837890625	0.0052608711247881
1848	929.854797363281	0.00567065821757953
1849	929.871154785156	0.00595049409261359
1850	929.887512207031	0.00629750961983998
1851	929.903869628906	0.00624572195666956
1852	929.920227050781	0.0060288567529258
1853	929.936584472656	0.00601486663394226
1854	929.953002929688	0.00548320611582418
1855	929.969360351562	0.00529879672074868
1856	929.985717773438	0.00449654857390474
1857	930.002075195312	0.00416990062154245
1858	930.018432617188	0.00432339329645739
1859	930.034851074219	0.00475962873040132
1860	930.051208496094	0.00589557376086481
1861	930.067565917969	0.00770438409917248
1862	930.083923339844	0.0101454576453119
1863	930.100280761719	0.0127841973342472
1864	930.11669921875	0.0153717843782429
1865	930.133056640625	0.0179217087573974
1866	930.1494140625	0.019707014220356
1867	930.165771484375	0.0217037423769002
1868	930.18212890625	0.0233437374227605
1869	930.198547363281	0.0242806844176122
1870	930.214904785156	0.0249744225444158
1871	930.231262207031	0.0250698220136092
1872	930.247619628906	0.0248035466669329
1873	930.264038085938	0.0242876522695881
1874	930.280395507812	0.0231675419083308
1875	930.296752929688	0.0216812164185803
1876	930.313110351562	0.0197045999509741
1877	930.329467773438	0.0179687889186371
1878	930.345886230469	0.0163593237227858
1879	930.362243652344	0.0141654097473976
1880	930.378601074219	0.0129256332698831
1881	930.394958496094	0.0121864324799611
1882	930.411376953125	0.0113382484429466
1883	930.427734375	0.0101659198513838
1884	930.444091796875	0.00907426030096082
1885	930.46044921875	0.00777839137590407
1886	930.476867675781	0.0068416595686419
1887	930.493225097656	0.00600523029245202
1888	930.509582519531	0.00528780118020655
1889	930.525939941406	0.00483975896351066
1890	930.542358398438	0.00451726118402372
1891	930.558715820312	0.00442261373769095
1892	930.575073242188	0.00455461394850271
1893	930.591491699219	0.00465522874948475
1894	930.607849121094	0.00478843162389418
1895	930.624206542969	0.00488036573377213
1896	930.640563964844	0.00501330214580624
1897	930.656982421875	0.00536874659432629
1898	930.67333984375	0.00534395173315564
1899	930.689697265625	0.00492182271509833
1900	930.706115722656	0.00497943368665078
1901	930.722473144531	0.00534970420155778
1902	930.738830566406	0.00523128644492084
1903	930.755187988281	0.00482385004279479
1904	930.771606445312	0.00487518494148513
1905	930.787963867188	0.00468184238381361
1906	930.804321289062	0.00447380845663477
1907	930.820739746094	0.00416854495294055
1908	930.837097167969	0.00405173168858185
1909	930.853454589844	0.00402560480709606
1910	930.869873046875	0.00371326335712116
1911	930.88623046875	0.00349601567057005
1912	930.902587890625	0.00321693072222977
1913	930.919006347656	0.00319320911157904
1914	930.935363769531	0.00324427981965523
1915	930.951721191406	0.00365168359405447
1916	930.968139648438	0.00404265974354086
1917	930.984497070312	0.00408264638304586
1918	931.000854492188	0.00370125785875199
1919	931.017272949219	0.0035729621934209
1920	931.033630371094	0.00428154022551652
1921	931.049987792969	0.00617678057955318
1922	931.06640625	0.00800604335523853
1923	931.082763671875	0.0103030265514415
1924	931.09912109375	0.0131290324823345
1925	931.115539550781	0.0159348717152822
1926	931.131896972656	0.0186895583238174
1927	931.148254394531	0.020854453818992
1928	931.164672851562	0.0225728653762664
1929	931.181030273438	0.0238226228313438
1930	931.197387695312	0.02456940121548
1931	931.213806152344	0.0252359119014152
1932	931.230163574219	0.0254536681797409
1933	931.246520996094	0.0252553921819586
1934	931.262939453125	0.0243465881434288
1935	931.279296875	0.0229929034286912
1936	931.295715332031	0.020788855633296
1937	931.312072753906	0.0183874098383863
1938	931.328430175781	0.0160900056334531
1939	931.344848632812	0.0138627199391471
1940	931.361206054688	0.0122715703465117
1941	931.377563476562	0.0108075685127525
1942	931.393981933594	0.00947111449577895
1943	931.410339355469	0.00849526739688132
1944	931.4267578125	0.00763187599300687
1945	931.443115234375	0.00682925400448494
1946	931.45947265625	0.00592940191514448
1947	931.475891113281	0.00519970306398881
1948	931.492248535156	0.00451741732048878
1949	931.508666992188	0.00421256666800148
1950	931.525024414062	0.00404902023888575
1951	931.541381835938	0.00416594602019612
1952	931.557800292969	0.00445743196563767
1953	931.574157714844	0.00462043574881783
1954	931.590576171875	0.00476367299395719
1955	931.60693359375	0.00489529124993708
1956	931.623352050781	0.00514377270091618
1957	931.639709472656	0.0054299179823219
1958	931.656066894531	0.00508019419450589
1959	931.672485351562	0.00479618142809569
1960	931.688842773438	0.00458802957973267
1961	931.705261230469	0.00422895788211544
1962	931.721618652344	0.00389766613561247
1963	931.738037109375	0.00350640753907482
1964	931.75439453125	0.00321171133244494
1965	931.770751953125	0.00268409070799825
1966	931.787170410156	0.00230525349451972
1967	931.803527832031	0.00204127666724152
1968	931.819946289062	0.00151819749868588
1969	931.836303710938	0.00144467471606481
1970	931.852722167969	0.00168020485153609
1971	931.869079589844	0.00193803979173725
1972	931.885498046875	0.00270352823474804
1973	931.90185546875	0.00319175107566794
1974	931.918273925781	0.00325419134583432
1975	931.934631347656	0.00356972442996455
1976	931.951049804688	0.00365487014583586
1977	931.967407226562	0.00389854956371444
1978	931.983764648438	0.00431558716776277
1979	932.000183105469	0.00526244942853498
1980	932.016540527344	0.00601845756394474
1981	932.032958984375	0.00719357082874375
1982	932.04931640625	0.00858571565442751
1983	932.065734863281	0.0110310985219059
1984	932.082092285156	0.0134512389656327
1985	932.098510742188	0.0158435998681773
1986	932.114868164062	0.018128847361388
1987	932.131286621094	0.0201730234680519
1988	932.147644042969	0.0220757617024734
1989	932.1640625	0.0238222377412274
1990	932.180419921875	0.0250306090082133
1991	932.196838378906	0.0258256192711303
1992	932.213195800781	0.0266202288179094
1993	932.229614257812	0.0272484258028474
1994	932.245971679688	0.0274719424569979
1995	932.262390136719	0.0272190587215629
1996	932.278747558594	0.0262698040462779
1997	932.295166015625	0.0251602804624273
1998	932.3115234375	0.0236174951672569
1999	932.327941894531	0.0216978100332979
[truncated: 122,250 more rows]
