# Supplementary material for: Use of hare bone for the manufacture of a Clovis bead
Source: Sci Rep. 2024 Feb 5;14:2937. doi: 10.1038/s41598-024-53390-9 (PMC10844228; doi:10.1038/s41598-024-53390-9)
Supplement: Supplementary file 10 — Supplementary Information 9. [file 41598_2024_53390_MOESM10_ESM.csv]

	m/z	intensity
1	899.9619140625	0
2	899.97802734375	0.00103658313265189
3	899.994140625	0.0018068250415106
4	900.01025390625	0.00238780222380653
5	900.0263671875	0.00290115213786467
6	900.042419433594	0.00326760282962253
7	900.058532714844	0.00339478152935449
8	900.074645996094	0.00345468900777988
9	900.090759277344	0.00351130094646545
10	900.106872558594	0.0036586026402158
11	900.122985839844	0.0038580751141503
12	900.139099121094	0.00415302348516512
13	900.155151367188	0.00469736536039748
14	900.171264648438	0.00520077505051514
15	900.187377929688	0.00547236997737226
16	900.203491210938	0.00611548692688049
17	900.219604492188	0.00591129702421738
18	900.235717773438	0.00644687391373501
19	900.251831054688	0.00773352934826229
20	900.267944335938	0.0109512621319589
21	900.283996582031	0.0162563369317428
22	900.300109863281	0.0246278570883837
23	900.316223144531	0.0344913981768039
24	900.332336425781	0.0447366083335054
25	900.348449707031	0.054357890717047
26	900.364562988281	0.0625351528948904
27	900.380676269531	0.0681008190678435
28	900.396789550781	0.0717143789654425
29	900.412902832031	0.0735204181208122
30	900.429016113281	0.0732229070554601
31	900.445068359375	0.0707061835976969
32	900.461181640625	0.0662165806810151
33	900.477294921875	0.0599786550419703
34	900.493408203125	0.0517935448209411
35	900.509521484375	0.0424085815064863
36	900.525634765625	0.0321487041566995
37	900.541748046875	0.021554451836981
38	900.557861328125	0.0124727673825617
39	900.573974609375	0.00549208459342217
40	900.590087890625	0.00120956239503265
41	900.606201171875	0
42	900.622314453125	0.00108055079032078
43	900.638427734375	0.00238277473956861
44	900.654479980469	0.00364328581597104
45	900.670593261719	0.00456816975468364
46	900.686706542969	0.00554211266545868
47	900.702819824219	0.00570622284007349
48	900.718933105469	0.00617649531451315
49	900.735046386719	0.00677722109746124
50	900.751159667969	0.00708160190416742
51	900.767272949219	0.00746424955005451
52	900.783386230469	0.00767055517000822
53	900.799499511719	0.00789607893994207
54	900.815612792969	0.00785547084535645
55	900.831726074219	0.00769016490212523
56	900.847839355469	0.00720532351293164
57	900.863952636719	0.00682817476279977
58	900.880065917969	0.00634953276992251
59	900.896179199219	0.00576071170161122
60	900.912292480469	0.00505348184004619
61	900.928405761719	0.00465731038381748
62	900.944519042969	0.00422695364878292
63	900.960632324219	0.00377374764368492
64	900.976745605469	0.00357631164283306
65	900.992858886719	0.00346457988935997
66	901.008972167969	0.00347231970510513
67	901.025085449219	0.00336721057834562
68	901.041198730469	0.00338256371281957
69	901.057312011719	0.00346379893028664
70	901.073425292969	0.00391529350530859
71	901.089538574219	0.00420480629164231
72	901.105651855469	0.00454099184824173
73	901.121765136719	0.00473067995944396
74	901.137878417969	0.00484570942891812
75	901.153991699219	0.0051243608768017
76	901.170104980469	0.00509648001218603
77	901.186218261719	0.00548369407364828
78	901.202331542969	0.00586462005995371
79	901.218444824219	0.00661910543706569
80	901.234558105469	0.00697000479729821
81	901.250671386719	0.00784535257709329
82	901.266784667969	0.00911365448805671
83	901.282897949219	0.0109976465281414
84	901.299011230469	0.0134431282038179
85	901.315124511719	0.0158787599266351
86	901.331237792969	0.0183629558054819
87	901.347351074219	0.0204635196472882
88	901.363464355469	0.0222601667338698
89	901.379577636719	0.023586986899489
90	901.395690917969	0.0241621727107957
91	901.411804199219	0.0241137617871433
92	901.427917480469	0.0234455868400156
93	901.444091796875	0.0223043081943492
94	901.460205078125	0.0208670519578644
95	901.476318359375	0.0190882288398196
96	901.492431640625	0.0165660607249139
97	901.508544921875	0.0144548603969314
98	901.524658203125	0.0120255416820148
99	901.540771484375	0.00957772254273314
100	901.556884765625	0.00709167821774006
101	901.572998046875	0.00550986302726446
102	901.589111328125	0.00440268459160121
103	901.605224609375	0.0039557700023655
104	901.621337890625	0.00360741004904567
105	901.637451171875	0.00361464310265422
106	901.653625488281	0.00348392844208208
107	901.669738769531	0.00351181738332699
108	901.685852050781	0.00370640611830574
109	901.701965332031	0.00405838131251292
110	901.718078613281	0.00455949671472099
111	901.734191894531	0.00501004001745324
112	901.750305175781	0.00534917107069503
113	901.766418457031	0.00565815792463116
114	901.782531738281	0.00606412130375498
115	901.798645019531	0.00643257997472157
116	901.814819335938	0.00650736362780757
117	901.830932617188	0.00681895656079207
118	901.847045898438	0.0067834709930081
119	901.863159179688	0.00660235949206045
120	901.879272460938	0.00643364687247943
121	901.895385742188	0.00621059094654659
122	901.911499023438	0.00579739022677081
123	901.927612304688	0.00542117949017684
124	901.943786621094	0.00527354990321098
125	901.959899902344	0.0054557542046598
126	901.976013183594	0.00535499963346049
127	901.992126464844	0.00546412310554281
128	902.008239746094	0.00545112872598854
129	902.024353027344	0.00588699847113066
130	902.040466308594	0.00600130657297849
131	902.056579589844	0.00607322806844983
132	902.07275390625	0.00615224838753203
133	902.0888671875	0.00596268940757389
134	902.10498046875	0.00641600950301814
135	902.12109375	0.00669762996802147
136	902.13720703125	0.00711523207985379
137	902.1533203125	0.008087351189381
138	902.169494628906	0.00900431774905182
139	902.185607910156	0.0101285218674022
140	902.201721191406	0.0111257546936007
141	902.217834472656	0.012213498896787
142	902.233947753906	0.0131091241592993
143	902.250061035156	0.0142624678649703
144	902.266235351562	0.0152399417064187
145	902.282348632812	0.0160146062074404
146	902.298461914062	0.0166645494940578
147	902.314575195312	0.0170062048613801
148	902.330688476562	0.0168999275840748
149	902.346862792969	0.0166839208135722
150	902.362976074219	0.0158513837376316
151	902.379089355469	0.0150479839376472
152	902.395202636719	0.0134109806154078
153	902.411315917969	0.011968107439675
154	902.427490234375	0.0109480605182041
155	902.443603515625	0.00955489757760993
156	902.459716796875	0.00872105972359755
157	902.475830078125	0.00795382121846411
158	902.491943359375	0.00719467152409544
159	902.508117675781	0.00638601514919698
160	902.524230957031	0.00562999445587472
161	902.540344238281	0.0052016569905033
162	902.556457519531	0.00484111557267424
163	902.572570800781	0.0046949852123063
164	902.588745117188	0.00448122202977065
165	902.604858398438	0.00438383070433887
166	902.620971679688	0.00451169030816298
167	902.637084960938	0.004422398852606
168	902.653259277344	0.00431435635441582
169	902.669372558594	0.00437149784394975
170	902.685485839844	0.00438047634670218
171	902.701599121094	0.0047147669245178
172	902.7177734375	0.00467736854828178
173	902.73388671875	0.00504995665570716
174	902.75	0.00539925448002554
175	902.76611328125	0.00535235541282368
176	902.782287597656	0.00566032838477136
177	902.798400878906	0.00587277439184299
178	902.814514160156	0.00586168728900829
179	902.830627441406	0.00575657922929158
180	902.846801757812	0.0057467649567331
181	902.862915039062	0.00572883470851202
182	902.879028320312	0.00562570684665147
183	902.895141601562	0.00537825042412671
184	902.911315917969	0.00513938466554804
185	902.927429199219	0.00496609014523588
186	902.943542480469	0.00475072823417096
187	902.959716796875	0.00473067709527717
188	902.975830078125	0.00508498181073026
189	902.991943359375	0.005281145952481
190	903.008056640625	0.00540203161656155
191	903.024230957031	0.00552755236286005
192	903.040344238281	0.00544645557939598
193	903.056457519531	0.00585381568404764
194	903.072631835938	0.00648090065516795
195	903.088745117188	0.00668565827812284
196	903.104858398438	0.00698137017828681
197	903.120971679688	0.00708555144780327
198	903.137145996094	0.00748482468275121
199	903.153259277344	0.00775535420425662
200	903.169372558594	0.00787603498574862
201	903.185546875	0.00875077630773464
202	903.20166015625	0.00938887720757469
203	903.2177734375	0.0100022084454621
204	903.233947753906	0.0107082652232209
205	903.250061035156	0.0114445494527515
206	903.266174316406	0.0122040372111152
207	903.282348632812	0.0129040463730562
208	903.298461914062	0.0130204251475705
209	903.314575195312	0.012972455934308
210	903.330749511719	0.013109937778045
211	903.346862792969	0.0130666910215148
212	903.362976074219	0.0129864249818393
213	903.379150390625	0.0130576345218037
214	903.395263671875	0.0126589286115208
215	903.411376953125	0.0117568587582615
216	903.427551269531	0.0107885437997307
217	903.443664550781	0.00993406083639956
218	903.459777832031	0.00948484224587479
219	903.475952148438	0.00865554655875568
220	903.492065429688	0.00813595572986755
221	903.508178710938	0.00796701065152366
222	903.524353027344	0.00755646557322812
223	903.540466308594	0.00727658061091684
224	903.556640625	0.00686207988923484
225	903.57275390625	0.00678795897995908
226	903.5888671875	0.00670622169993745
227	903.605041503906	0.00643366911216313
228	903.621154785156	0.00606909944037372
229	903.637268066406	0.00622220014766996
230	903.653442382812	0.0062827526145387
231	903.669555664062	0.00624238313881246
232	903.685729980469	0.00637949403853579
233	903.701843261719	0.00640398263849568
234	903.717956542969	0.00626870349824448
235	903.734130859375	0.00612928986517314
236	903.750244140625	0.00600670319198672
237	903.766357421875	0.00626346689055714
238	903.782531738281	0.00660294842962954
239	903.798645019531	0.00690359876922297
240	903.814819335938	0.00721957053638518
241	903.830932617188	0.00752032254805832
242	903.847106933594	0.00786987282231067
243	903.863220214844	0.00798025920072601
244	903.879333496094	0.00801217871947584
245	903.8955078125	0.00826253507422724
246	903.91162109375	0.00815279420935074
247	903.927795410156	0.00782390243607179
248	903.943908691406	0.00751387460396999
249	903.960021972656	0.00722938532343582
250	903.976196289062	0.00695286672824207
251	903.992309570312	0.00673669765595886
252	904.008483886719	0.00648156096396353
253	904.024597167969	0.00615256727559092
254	904.040771484375	0.00604659375857719
255	904.056884765625	0.00594572199418284
256	904.072998046875	0.00598761379061745
257	904.089172363281	0.00605874933698124
258	904.105285644531	0.00605872481147143
259	904.121459960938	0.00600859907346939
260	904.137573242188	0.00625879056218541
261	904.153747558594	0.00637472745723299
262	904.169860839844	0.00674732456436252
263	904.18603515625	0.00713825399772822
264	904.2021484375	0.0076016324903197
265	904.218322753906	0.00870527333343355
266	904.234436035156	0.00980058929601561
267	904.250610351562	0.0110280432159825
268	904.266723632812	0.0121986396594339
269	904.282836914062	0.0135457422292432
270	904.299011230469	0.0148044310913285
271	904.315124511719	0.0157357556141995
272	904.331298828125	0.0167908912987691
273	904.347412109375	0.0175323521761811
274	904.363586425781	0.0180844373024293
275	904.379699707031	0.0182555144834051
276	904.395874023438	0.0178625843107528
277	904.411987304688	0.0169308458683211
278	904.428161621094	0.0159116071765954
279	904.444274902344	0.0148743016382436
280	904.46044921875	0.0136286470351794
281	904.4765625	0.0119054750482396
282	904.492736816406	0.010749575839476
283	904.508850097656	0.00943798286549127
284	904.525024414062	0.00843884014243295
285	904.541137695312	0.00797125277043638
286	904.557312011719	0.00744788994430767
287	904.573425292969	0.00686562994062526
288	904.589599609375	0.00629258043355736
289	904.605712890625	0.0062023753546417
290	904.621887207031	0.00585303480127917
291	904.638000488281	0.00548491896163043
292	904.654174804688	0.00535875729403663
293	904.670349121094	0.00519395954432233
294	904.686462402344	0.0050941670188244
295	904.70263671875	0.0051220824525588
296	904.71875	0.00507126530403491
297	904.734924316406	0.0049670368518971
298	904.751037597656	0.00528064877849271
299	904.767211914062	0.00555547006434404
300	904.783325195312	0.00552812835719027
301	904.799499511719	0.00578891887447784
302	904.815612792969	0.00649234747258285
303	904.831787109375	0.00658301484986914
304	904.847961425781	0.00691165905808015
305	904.864074707031	0.00735362166525573
306	904.880249023438	0.00784144001022037
307	904.896362304688	0.00807074288070888
308	904.912536621094	0.00823586915992718
309	904.928649902344	0.00833067638593487
310	904.94482421875	0.00810913643959946
311	904.9609375	0.00790495488834114
312	904.977111816406	0.00756814419891332
313	904.993286132812	0.00742006823712346
314	905.009399414062	0.00718670606142196
315	905.025573730469	0.00706703307096668
316	905.041687011719	0.00682471043358955
317	905.057861328125	0.00659656121966124
318	905.074035644531	0.00659345067311108
319	905.090148925781	0.00676100114018322
320	905.106323242188	0.00718176765035947
321	905.122436523438	0.00784404551111
322	905.138610839844	0.00832413719558824
323	905.15478515625	0.008623686324252
324	905.1708984375	0.00899258032388669
325	905.187072753906	0.00958472076597053
326	905.203186035156	0.0102279224475989
327	905.219360351562	0.0108744978092616
328	905.235534667969	0.0115636567301936
329	905.251647949219	0.0123880513036416
330	905.267822265625	0.013143455317095
331	905.283935546875	0.0137029801434132
332	905.300109863281	0.0140265189573382
333	905.316284179688	0.0146484487619772
334	905.332397460938	0.0150242619126851
335	905.348571777344	0.0150982200187584
336	905.36474609375	0.0147779837839381
337	905.380859375	0.0144946782702412
338	905.397033691406	0.0140381435562845
339	905.413146972656	0.013894906834077
340	905.429321289062	0.0133787311781948
341	905.445495605469	0.0128571532069359
342	905.461608886719	0.0121308175149194
343	905.477783203125	0.011468776256833
344	905.493957519531	0.0106433648552598
345	905.510070800781	0.0102594536030083
346	905.526245117188	0.00978909023231677
347	905.542419433594	0.00931943538174907
348	905.558532714844	0.00886376901968612
349	905.57470703125	0.00844109953970402
350	905.590881347656	0.00801019380306725
351	905.606994628906	0.00751242128119276
352	905.623168945312	0.0074091970596023
353	905.639343261719	0.00725310800206202
354	905.655456542969	0.00734360344442864
355	905.671630859375	0.00723996876578902
356	905.687805175781	0.00699806720666136
357	905.703918457031	0.00684624673452777
358	905.720092773438	0.0066758691567
359	905.736267089844	0.00678737521523913
360	905.752380371094	0.00653125613756713
361	905.7685546875	0.00678809413964901
362	905.784729003906	0.00705759661560452
363	905.800842285156	0.00745060718941069
364	905.817016601562	0.00760051222767539
365	905.833190917969	0.00793206005331237
366	905.849365234375	0.00821883168042838
367	905.865478515625	0.00845826846701795
368	905.881652832031	0.00848426833100388
369	905.897827148438	0.0086991731699775
370	905.913940429688	0.00892555306507131
371	905.930114746094	0.00890679048812916
372	905.9462890625	0.00899899739398784
373	905.962463378906	0.00892063183239451
374	905.978576660156	0.00927327092395544
375	905.994750976562	0.00916952162748727
376	906.010925292969	0.0089221282149609
377	906.027038574219	0.00880259682158067
378	906.043212890625	0.00887507010668756
379	906.059387207031	0.00893715574021802
380	906.075561523438	0.00882129011961123
381	906.091674804688	0.00931438392584148
382	906.107849121094	0.00977387668446715
383	906.1240234375	0.0105538791067885
384	906.140197753906	0.0110025463088666
385	906.156311035156	0.0117805420502384
386	906.172485351562	0.0124543877095763
387	906.188659667969	0.0132615081682776
388	906.204833984375	0.0139052338936164
389	906.220947265625	0.0149256818839247
390	906.237121582031	0.0163044277726437
391	906.253295898438	0.0177979513969053
392	906.269470214844	0.01961233879132
393	906.285583496094	0.0213870499537188
394	906.3017578125	0.0228383724109328
395	906.317932128906	0.023859632821858
396	906.334106445312	0.0242032975050659
397	906.350280761719	0.0245109886313502
398	906.366394042969	0.0244390293274001
399	906.382568359375	0.024023711149651
400	906.398742675781	0.0230334417632332
401	906.414916992188	0.0220722818431848
402	906.431030273438	0.0208883858448922
403	906.447204589844	0.019532589047031
404	906.46337890625	0.0174802440520242
405	906.479553222656	0.0156209485549068
406	906.495727539062	0.0137886225696412
407	906.511840820312	0.0122256287638089
408	906.528015136719	0.0107916490476236
409	906.544189453125	0.0103255746080417
410	906.560363769531	0.0102713482070303
411	906.576538085938	0.0101918924235842
412	906.592651367188	0.0101183702545908
413	906.608825683594	0.0101524027701251
414	906.625	0.00994492386271949
415	906.641174316406	0.00986896150159344
416	906.657348632812	0.00943811136936433
417	906.673522949219	0.00933042773615661
418	906.689636230469	0.00897544574314161
419	906.705810546875	0.00881497958656557
420	906.721984863281	0.00849163029088034
421	906.738159179688	0.00826264015082593
422	906.754333496094	0.00821059895964388
423	906.770446777344	0.00797027276777232
424	906.78662109375	0.0074972280964296
425	906.802795410156	0.007349065010046
426	906.818969726562	0.00732199290672625
427	906.835144042969	0.00736205156318343
428	906.851318359375	0.00744113995465179
429	906.867492675781	0.00777897872492331
430	906.883605957031	0.00788478235107769
431	906.899780273438	0.00783666338921303
432	906.915954589844	0.00800259137156467
433	906.93212890625	0.00824787183621191
434	906.948303222656	0.00828981156865957
435	906.964477539062	0.0085512990087279
436	906.980651855469	0.00861552808031389
437	906.996765136719	0.00848675137074954
438	907.012939453125	0.00838350716780146
439	907.029113769531	0.00884883663163933
440	907.045288085938	0.00871167173654874
441	907.061462402344	0.00878149583381567
442	907.07763671875	0.00896244338536784
443	907.093811035156	0.00889452884790796
444	907.109985351562	0.00907682543131667
445	907.126098632812	0.00929782408931272
446	907.142272949219	0.00993381887415484
447	907.158447265625	0.0101839873419859
448	907.174621582031	0.010646972651814
449	907.190795898438	0.0112223531283638
450	907.206970214844	0.0122699517363025
451	907.22314453125	0.0133267763302433
452	907.239318847656	0.0149176516068009
453	907.255493164062	0.0161668506528245
454	907.271667480469	0.0178124578660295
455	907.287841796875	0.0191900733609123
456	907.303955078125	0.0204345652865557
457	907.320129394531	0.0211213294019729
458	907.336303710938	0.0216215820836404
459	907.352478027344	0.0217601414430713
460	907.36865234375	0.0212537847575239
461	907.384826660156	0.0208660140702544
462	907.401000976562	0.0198676979802281
463	907.417175292969	0.0187073437760082
464	907.433349609375	0.0173728827720352
465	907.449523925781	0.0157091444387092
466	907.465698242188	0.014095090032978
467	907.481872558594	0.0123487847891079
468	907.498046875	0.0111101669270499
469	907.514221191406	0.00955226439404845
470	907.530334472656	0.00877546227672861
471	907.546508789062	0.00810723834149847
472	907.562683105469	0.00764286001677419
473	907.578857421875	0.00734091363890299
474	907.595031738281	0.00767263573902476
475	907.611206054688	0.00773485935152816
476	907.627380371094	0.00808128168327506
477	907.6435546875	0.00833772179652438
478	907.659729003906	0.00856378780287195
479	907.675903320312	0.00884130894279034
480	907.692077636719	0.00929652305716668
481	907.708251953125	0.00964732138276776
482	907.724426269531	0.00976785322650233
483	907.740600585938	0.0100990304647573
484	907.756774902344	0.0101412265460304
485	907.77294921875	0.0100885716440515
486	907.789123535156	0.0103804269762567
487	907.805297851562	0.0106545354604757
488	907.821472167969	0.0104669648854952
489	907.837646484375	0.0101244090097649
490	907.853820800781	0.0101489864485956
491	907.869995117188	0.00984401755294699
492	907.886169433594	0.0095855644801038
493	907.90234375	0.00964727223320197
494	907.918518066406	0.00986965023426916
495	907.934692382812	0.0100624536498889
496	907.950866699219	0.0101858237060875
497	907.967041015625	0.010483840033463
498	907.983215332031	0.0105966988987354
499	907.999389648438	0.0107195042681192
500	908.015563964844	0.01060212056822
501	908.03173828125	0.0105803406021108
502	908.047912597656	0.0107272732258738
503	908.064086914062	0.0110220395020517
504	908.080261230469	0.0113141065312466
505	908.096435546875	0.0114586275549823
506	908.112609863281	0.0117093738191286
507	908.128784179688	0.0115861185435226
508	908.144958496094	0.0108136075510281
509	908.1611328125	0.00980994711699329
510	908.177307128906	0.009203998705338
511	908.193481445312	0.00852365768571933
512	908.209655761719	0.00760976465092403
513	908.225830078125	0.00973741799285642
514	908.242065429688	0.0161710939131858
515	908.258239746094	0.0275164686445286
516	908.2744140625	0.0452244379716222
517	908.290588378906	0.069658419605427
518	908.306762695312	0.0976181316725292
519	908.322937011719	0.125154246445944
520	908.339111328125	0.149108340825022
521	908.355285644531	0.168187850904127
522	908.371459960938	0.18178663793668
523	908.387634277344	0.189376157793733
524	908.40380859375	0.190948439796837
525	908.419982910156	0.186119651718577
526	908.436157226562	0.176013835611268
527	908.452331542969	0.160712380879917
528	908.468505859375	0.140411897231551
529	908.484741210938	0.11676550243046
530	908.500915527344	0.0910343339722177
531	908.51708984375	0.0643447366657508
532	908.533264160156	0.0390026255711235
533	908.549438476562	0.0197070805974214
534	908.565612792969	0.00620323738154912
535	908.581787109375	0
536	908.597961425781	0
537	908.614135742188	0.00246970286827361
538	908.630310058594	0.00661431028439845
539	908.646545410156	0.00929160506316273
540	908.662719726562	0.0104718216037937
541	908.678894042969	0.0107259206384027
542	908.695068359375	0.0111430641983803
543	908.711242675781	0.0110102314016615
544	908.727416992188	0.0108601170129441
545	908.743591308594	0.0106743117548676
546	908.759765625	0.0111512332717846
547	908.776000976562	0.0114584179541311
548	908.792175292969	0.0126265238062039
549	908.808349609375	0.0142730318089845
550	908.824523925781	0.0160338747423678
551	908.840698242188	0.0178087052162842
552	908.856872558594	0.018963969027021
553	908.873046875	0.0203762447561776
554	908.889282226562	0.0211998420550844
555	908.905456542969	0.0216834459248926
556	908.921630859375	0.0216430654694366
557	908.937805175781	0.0213262798260539
558	908.953979492188	0.0208615161796644
559	908.970153808594	0.0200347267286078
560	908.986328125	0.0189134562964028
561	909.002563476562	0.0177810269360797
562	909.018737792969	0.0166572767686429
563	909.034912109375	0.01499849379924
564	909.051086425781	0.0135335752337641
565	909.067260742188	0.0121679444154539
566	909.083435058594	0.0115183455989765
567	909.099670410156	0.0110058424070149
568	909.115844726562	0.011406544837053
569	909.132019042969	0.0114663691388027
570	909.148193359375	0.0116537564907605
571	909.164367675781	0.0115116008541786
572	909.180603027344	0.0107771357944202
573	909.19677734375	0.0102933876166782
574	909.212951660156	0.00950678999449162
575	909.229125976562	0.00947452541098718
576	909.245300292969	0.0117880664206786
577	909.261535644531	0.0168479928704489
578	909.277709960938	0.0264222805209625
579	909.293884277344	0.0402761518040932
580	909.31005859375	0.0573102549233006
581	909.326232910156	0.0741294186106333
582	909.342468261719	0.0892426016353761
583	909.358642578125	0.101708461775384
584	909.374816894531	0.110817915118567
585	909.390991210938	0.116508127078325
586	909.407165527344	0.119038200755196
587	909.423400878906	0.11776918613943
588	909.439575195312	0.113148045375006
589	909.455749511719	0.105090127787295
590	909.471923828125	0.0942315406282811
591	909.488159179688	0.0805734761468799
592	909.504333496094	0.064802161866667
593	909.5205078125	0.0485825413722136
594	909.536682128906	0.0326456915557709
595	909.552917480469	0.0195406443843732
596	909.569091796875	0.0104465459529559
597	909.585266113281	0.00488965443633931
598	909.601440429688	0.00436037856356673
599	909.61767578125	0.00657407608418552
600	909.633850097656	0.0092926234145018
601	909.650024414062	0.0106535882143838
602	909.666198730469	0.0117052409611194
603	909.682434082031	0.0120916967868987
604	909.698608398438	0.0121623906047525
605	909.714782714844	0.0118775925325246
606	909.73095703125	0.0120240319843119
607	909.747192382812	0.0119924597326274
608	909.763366699219	0.0117808106306068
609	909.779541015625	0.011610697555134
610	909.795715332031	0.0119607358957157
611	909.811950683594	0.012573186511064
612	909.828125	0.012878995987274
613	909.844299316406	0.013350861166513
614	909.860534667969	0.0136249077500066
615	909.876708984375	0.0141044205237258
616	909.892883300781	0.0141523059374223
617	909.909057617188	0.0139321110907615
618	909.92529296875	0.0137163010358658
619	909.941467285156	0.0133790711372126
620	909.957641601562	0.0128908702016465
621	909.973876953125	0.0122944452586785
622	909.990051269531	0.0117506576915458
623	910.006225585938	0.0110827047897499
624	910.0224609375	0.0104033670422589
625	910.038635253906	0.00982658529418045
626	910.054809570312	0.00978094138644862
627	910.071044921875	0.00953718207775715
628	910.087219238281	0.00951353502622235
629	910.103393554688	0.0095957207609804
630	910.11962890625	0.01021498111918
631	910.135803222656	0.0108428320651695
632	910.151977539062	0.0111894354703914
633	910.168151855469	0.0120801700789114
634	910.184387207031	0.0130112338528368
635	910.200561523438	0.0143314434138702
636	910.216796875	0.0155174146055725
637	910.232971191406	0.017431639455119
638	910.249145507812	0.0200802606019336
639	910.265380859375	0.0237739254720925
640	910.281555175781	0.0292817408611385
641	910.297729492188	0.0362069190991737
642	910.31396484375	0.0437631331846995
643	910.330139160156	0.0508914106287221
644	910.346313476562	0.0566060733644113
645	910.362548828125	0.0607577757617545
646	910.378723144531	0.0630973238745938
647	910.394897460938	0.0635970639540254
648	910.4111328125	0.0623322129172033
649	910.427307128906	0.0592484559714027
650	910.443542480469	0.0552575682419702
651	910.459716796875	0.0499835852817591
652	910.475891113281	0.0437985691278597
653	910.492126464844	0.0368014438663576
654	910.50830078125	0.0297278948442161
655	910.524475097656	0.0227753427606183
656	910.540710449219	0.016245502341272
657	910.556884765625	0.0112474721598403
658	910.573120117188	0.00785934100824623
659	910.589294433594	0.00633194096267968
660	910.60546875	0.00671581972791195
661	910.621704101562	0.00784019565327247
662	910.637878417969	0.00917092335306601
663	910.654113769531	0.00985914896945651
664	910.670288085938	0.00994426032515825
665	910.686462402344	0.00974829327152682
666	910.702697753906	0.00982341757734474
667	910.718872070312	0.0098111508926854
668	910.735107421875	0.00959368370713949
669	910.751281738281	0.00960039116184942
670	910.767456054688	0.0102163236874208
671	910.78369140625	0.0106556806796348
672	910.799865722656	0.0110710370924007
673	910.816101074219	0.0116340479200574
674	910.832275390625	0.0126467817742508
675	910.848510742188	0.0131249693236946
676	910.864685058594	0.0136763985631804
677	910.880859375	0.0140510750192867
678	910.897094726562	0.014428054157913
679	910.913269042969	0.0144678041012392
680	910.929504394531	0.0141262901809091
681	910.945678710938	0.0138687528581908
682	910.9619140625	0.0134872273024538
683	910.978088378906	0.0128670428902956
684	910.994323730469	0.0121207447907109
685	911.010498046875	0.0115177590101577
686	911.026672363281	0.0110594851204531
687	911.042907714844	0.0106936898630708
688	911.05908203125	0.00993033510982493
689	911.075317382812	0.00981589843065762
690	911.091491699219	0.00980835736371436
691	911.107727050781	0.00979923944969689
692	911.123901367188	0.00971882826077268
693	911.14013671875	0.0101280106359028
694	911.156311035156	0.0103819420910697
695	911.172546386719	0.0105397993036213
696	911.188720703125	0.0109829180723746
697	911.204956054688	0.0118778132969284
698	911.221130371094	0.0131688508950837
699	911.237365722656	0.0149436358444076
700	911.253540039062	0.0172791133866341
701	911.269775390625	0.0200744264269606
702	911.285949707031	0.0230041781356956
703	911.302185058594	0.0266739777296593
704	911.318359375	0.0299741153381007
705	911.334594726562	0.0330491416842247
706	911.350769042969	0.0351823002254072
707	911.367004394531	0.0363412803489607
708	911.383178710938	0.0365391744290308
709	911.3994140625	0.0361281244577541
710	911.415588378906	0.034792387914319
711	911.431823730469	0.0328756039613579
712	911.447998046875	0.0301165856499458
713	911.464233398438	0.0272418303703793
714	911.480407714844	0.0238277263159488
715	911.496643066406	0.020275123857196
716	911.512817382812	0.016581883312698
717	911.529052734375	0.013589367650929
718	911.545227050781	0.0111362008839442
719	911.561462402344	0.00948091263605788
720	911.57763671875	0.00833672160619701
721	911.593872070312	0.00781779924881863
722	911.610107421875	0.00792094355608377
723	911.626281738281	0.00869239826670927
724	911.642517089844	0.00894203978361907
725	911.65869140625	0.00930505523964276
726	911.674926757812	0.00947872294037753
727	911.691101074219	0.0095579071721317
728	911.707336425781	0.00999692292400907
729	911.723510742188	0.0103954786361244
730	911.73974609375	0.0107239809833344
731	911.755981445312	0.0107317209576784
732	911.772155761719	0.0108375887769326
733	911.788391113281	0.0111698365149716
734	911.804565429688	0.0114171523197507
735	911.82080078125	0.0115077241585173
736	911.836975097656	0.0113125922561361
737	911.853210449219	0.0115264557129328
738	911.869445800781	0.0112991004364103
739	911.885620117188	0.0111291430694677
740	911.90185546875	0.0108414012543852
741	911.918029785156	0.0107440766432433
742	911.934265136719	0.0106443674610135
743	911.950439453125	0.0103893230670529
744	911.966674804688	0.00990854023062348
745	911.98291015625	0.0095962948865674
746	911.999084472656	0.00939405570835453
747	912.015319824219	0.00920784685792958
748	912.031494140625	0.00899357522492623
749	912.047729492188	0.00902967128458283
750	912.06396484375	0.00866379133847147
751	912.080139160156	0.00839940456618592
752	912.096374511719	0.00867145541026605
753	912.112609863281	0.00902914674012223
754	912.128784179688	0.00971524108534033
755	912.14501953125	0.0104881272784426
756	912.161193847656	0.0114562175286412
757	912.177429199219	0.0128266495404873
758	912.193664550781	0.0146237007500434
759	912.209838867188	0.0166844925458065
760	912.22607421875	0.0189993825375129
761	912.242309570312	0.0220593534434748
762	912.258483886719	0.025105519253868
763	912.274719238281	0.0284404005448263
764	912.290893554688	0.031733225029233
765	912.30712890625	0.0347170530723255
766	912.323364257812	0.0373287498115375
767	912.339538574219	0.0390456057731203
768	912.355773925781	0.0397433774105451
769	912.372009277344	0.0397331761670319
770	912.38818359375	0.0385181738142958
771	912.404418945312	0.0364431358134961
772	912.420654296875	0.0338873880024729
773	912.436828613281	0.0304769184352695
774	912.453063964844	0.0271412948219362
775	912.469299316406	0.0237006355297838
776	912.485473632812	0.0202322659022512
777	912.501708984375	0.0173051048565199
778	912.517944335938	0.0149093319470995
779	912.534118652344	0.0124241989063252
780	912.550354003906	0.0108208093351854
781	912.566589355469	0.00984267481688723
782	912.582763671875	0.00948759084741974
783	912.598999023438	0.00954025103526779
784	912.615234375	0.00953570912665378
785	912.631408691406	0.00961423933385215
786	912.647644042969	0.00972421903741992
787	912.663879394531	0.00957975716913596
788	912.680114746094	0.00925437045631702
789	912.6962890625	0.00911408049520708
790	912.712524414062	0.00878994298954838
791	912.728759765625	0.00835147062840933
792	912.744934082031	0.00819233544611096
793	912.761169433594	0.00795473340001189
794	912.777404785156	0.00827110235764474
795	912.793640136719	0.00868409354327291
796	912.809814453125	0.00890145807174268
797	912.826049804688	0.0092681398671279
798	912.84228515625	0.00969345950424786
799	912.858459472656	0.00990844196740593
800	912.874694824219	0.0101148427092696
801	912.890930175781	0.0101745830700272
802	912.907165527344	0.0104578653873281
803	912.92333984375	0.0101737243891108
804	912.939575195312	0.00982609251009444
805	912.955810546875	0.00954532567911708
806	912.972045898438	0.00928821390674408
807	912.988220214844	0.00909247633189021
808	913.004455566406	0.00887735215548359
809	913.020690917969	0.00880879970822124
810	913.036926269531	0.00874672099521087
811	913.053100585938	0.00903393488520338
812	913.0693359375	0.00917201715128935
813	913.085571289062	0.00923570654269313
814	913.101806640625	0.00955083480160256
815	913.117980957031	0.00986844274853378
816	913.134216308594	0.01029348604251
817	913.150451660156	0.0108823709047162
818	913.166687011719	0.0116075626773014
819	913.182861328125	0.0124864112513899
820	913.199096679688	0.0132605864478672
821	913.21533203125	0.0143541199573038
822	913.231567382812	0.0153602499711445
823	913.247741699219	0.0164743383008081
824	913.263977050781	0.0178388908417059
825	913.280212402344	0.0197676786286768
826	913.296447753906	0.0214783436719749
827	913.312683105469	0.0234120103658654
828	913.328857421875	0.0249681409134299
829	913.345092773438	0.0262065072392718
830	913.361328125	0.0271672364107089
831	913.377563476562	0.0275439810021123
832	913.393798828125	0.027107016382618
833	913.409973144531	0.0265183433360931
834	913.426208496094	0.0254611796311756
835	913.442443847656	0.0241133520638114
836	913.458679199219	0.0223723124029406
837	913.474914550781	0.020239115624989
838	913.491088867188	0.0181290414983418
839	913.50732421875	0.0158577825843437
840	913.523559570312	0.0134307489111927
841	913.539794921875	0.0117083227197662
842	913.556030273438	0.00999378620352798
843	913.572265625	0.00882134393376213
844	913.588439941406	0.00803167851787992
845	913.604675292969	0.00788134979577275
846	913.620910644531	0.00777256445088827
847	913.637145996094	0.0081192587440759
848	913.653381347656	0.00808398807890512
849	913.669616699219	0.00827446457005024
850	913.685791015625	0.00859185926585979
851	913.702026367188	0.00882609330106507
852	913.71826171875	0.00895813284016094
853	913.734497070312	0.00921123806590104
854	913.750732421875	0.00922142214210629
855	913.766967773438	0.00934780088141843
856	913.783203125	0.00930821966330518
857	913.799377441406	0.00935401319614199
858	913.815612792969	0.00949324787521359
859	913.831848144531	0.00951495944000329
860	913.848083496094	0.00953348978482136
861	913.864318847656	0.00986916430366457
862	913.880554199219	0.0096306031814837
863	913.896789550781	0.00936547312608718
864	913.913024902344	0.00938499166974869
865	913.92919921875	0.00949227619804713
866	913.945434570312	0.00952986851594285
867	913.961669921875	0.00964628194986159
868	913.977905273438	0.00961480194809126
869	913.994140625	0.00974202693847996
870	914.010375976562	0.00977378783260381
871	914.026611328125	0.00966429061688973
872	914.042846679688	0.00956029105198973
873	914.05908203125	0.00949747333757132
874	914.075256347656	0.00956768405914804
875	914.091491699219	0.00984628350715918
876	914.107727050781	0.00993492189804624
877	914.123962402344	0.0104502570235364
878	914.140197753906	0.0110252902254571
879	914.156433105469	0.0117641651515385
880	914.172668457031	0.0123101562762333
881	914.188903808594	0.0131488481874638
882	914.205139160156	0.0139007549451386
883	914.221374511719	0.0151979442945814
884	914.237609863281	0.0168087418353094
885	914.253845214844	0.0186923135234829
886	914.27001953125	0.0206177819482548
887	914.286254882812	0.023090835612338
888	914.302490234375	0.0252494082315104
889	914.318725585938	0.0273840688646149
890	914.3349609375	0.0289362568794133
891	914.351196289062	0.0297524860432562
892	914.367431640625	0.0302149122628821
893	914.383666992188	0.0299164935045968
894	914.39990234375	0.0290242659325865
895	914.416137695312	0.0277530771039729
896	914.432373046875	0.0261825514711171
897	914.448608398438	0.0243622781938158
898	914.46484375	0.0219008147753704
899	914.481079101562	0.0194333290929225
900	914.497314453125	0.0169012870156715
901	914.513549804688	0.0145936637402211
902	914.52978515625	0.0124624641862575
903	914.546020507812	0.0111357711940231
904	914.562255859375	0.01008212407969
905	914.578491210938	0.00945056836679558
906	914.5947265625	0.00909188131280226
907	914.610961914062	0.00925164224249539
908	914.627136230469	0.00924092525929506
909	914.643371582031	0.00925509458361988
910	914.659606933594	0.00920143055952103
911	914.675842285156	0.00907665037594407
912	914.692077636719	0.00902609191988178
913	914.708312988281	0.00882081386808796
914	914.724548339844	0.00861129072685019
915	914.740783691406	0.00884555687381351
916	914.757019042969	0.00914997076518548
917	914.773254394531	0.00920667394412666
918	914.789489746094	0.0091516162918641
919	914.805725097656	0.00956240019084276
920	914.821960449219	0.0096835002013117
921	914.838195800781	0.0100226423939771
922	914.854431152344	0.0102726959386485
923	914.870666503906	0.0107507993037198
924	914.886962890625	0.0105322715390033
925	914.903198242188	0.0100887936797854
926	914.91943359375	0.00982740703272427
927	914.935668945312	0.00917280049244559
928	914.951904296875	0.0088452628675271
929	914.968139648438	0.0086371082105209
930	914.984375	0.00856676312486811
931	915.000610351562	0.00856983678472592
932	915.016845703125	0.00861374362439001
933	915.033081054688	0.00879350616719679
934	915.04931640625	0.00883972111039321
935	915.065551757812	0.00937506969723646
936	915.081787109375	0.0096467716420668
937	915.098022460938	0.0103369339190806
938	915.1142578125	0.0108335027888453
939	915.130493164062	0.0113550464957648
940	915.146728515625	0.011523671905389
941	915.162963867188	0.0120932221813163
942	915.17919921875	0.0123355373862451
943	915.195434570312	0.0126541940188305
944	915.211669921875	0.0127072554120824
945	915.227905273438	0.0130929594899646
946	915.244201660156	0.0139150189055454
947	915.260437011719	0.0147093581109181
948	915.276672363281	0.0161225811090471
949	915.292907714844	0.0174986960311284
950	915.309143066406	0.0190982608228716
951	915.325378417969	0.0208566191036666
952	915.341613769531	0.0220121340862053
953	915.357849121094	0.0230255939337915
954	915.374084472656	0.0234683588414664
955	915.390319824219	0.0238384135421906
956	915.406555175781	0.0234164541320441
957	915.422790527344	0.0231089182445022
958	915.439086914062	0.0221906567795562
959	915.455322265625	0.0207625379759169
960	915.471557617188	0.0188531727365953
961	915.48779296875	0.017072135326391
962	915.504028320312	0.0150819171129531
963	915.520263671875	0.0134678261357552
964	915.536499023438	0.0115045360127593
965	915.552734375	0.0100924622407153
966	915.568969726562	0.00902897756403736
967	915.585266113281	0.00802695558004835
968	915.601501464844	0.0074756358111004
969	915.617736816406	0.00731647310237455
970	915.633972167969	0.00748331595122786
971	915.650207519531	0.00753502672272068
972	915.666442871094	0.00748232668335953
973	915.682678222656	0.00758319490312204
974	915.698913574219	0.00768513076380688
975	915.715209960938	0.0079256677306678
976	915.7314453125	0.00864064169455662
977	915.747680664062	0.00940432539794243
978	915.763916015625	0.0101273633778213
979	915.780151367188	0.0106018049592333
980	915.79638671875	0.0109347276031891
981	915.812683105469	0.0112626021633147
982	915.828918457031	0.0116164304185906
983	915.845153808594	0.0119124269846146
984	915.861389160156	0.0115515563106344
985	915.877624511719	0.0118843998327343
986	915.893859863281	0.0117205866005015
987	915.910095214844	0.0114513833136889
988	915.926391601562	0.0113431037969627
989	915.942626953125	0.010950448421098
990	915.958862304688	0.0103680956408419
991	915.97509765625	0.009781226161981
992	915.991333007812	0.00911527450811772
993	916.007629394531	0.0086097104700364
994	916.023864746094	0.00846283137441797
995	916.040100097656	0.00828070415683259
996	916.056335449219	0.00846682656303319
997	916.072570800781	0.00817559427641934
998	916.0888671875	0.00818964325171008
999	916.105102539062	0.00820555207735752
1000	916.121337890625	0.00806444320466475
1001	916.137573242188	0.00812472662904962
1002	916.15380859375	0.00864961615220443
1003	916.170104980469	0.00920771680604062
1004	916.186340332031	0.00976396203149355
1005	916.202575683594	0.0106866810324279
1006	916.218811035156	0.0113887941215225
1007	916.235046386719	0.012531773826321
1008	916.251342773438	0.013644026639698
1009	916.267578125	0.0149651111725999
1010	916.283813476562	0.0166541794210296
1011	916.300048828125	0.0182064177775296
1012	916.316284179688	0.0192154148937736
1013	916.332580566406	0.0199873288015398
1014	916.348815917969	0.0204980746885116
1015	916.365051269531	0.0206885766057788
1016	916.381286621094	0.0206744137471158
1017	916.397583007812	0.0200861852965561
1018	916.413818359375	0.0194319816960439
1019	916.430053710938	0.0185102291993795
1020	916.4462890625	0.0174024100188746
1021	916.462585449219	0.0162665163096042
1022	916.478820800781	0.0149588145304924
1023	916.495056152344	0.0134928505770839
1024	916.511291503906	0.0116625425120173
1025	916.527587890625	0.0105898912024156
1026	916.543823242188	0.00960341598986302
1027	916.56005859375	0.00913937396737863
1028	916.576293945312	0.00857410869322671
1029	916.592590332031	0.00846636004705408
1030	916.608825683594	0.0085027074574412
1031	916.625061035156	0.00838982621117835
1032	916.641357421875	0.0080738741287888
1033	916.657592773438	0.00797498997467968
1034	916.673828125	0.0080832589667579
1035	916.690063476562	0.00855826738557848
1036	916.706359863281	0.00906817373680744
1037	916.722595214844	0.00985483953300977
1038	916.738830566406	0.0108230636475055
1039	916.755065917969	0.011687226169968
1040	916.771362304688	0.0123879053313963
1041	916.78759765625	0.0129815117999763
1042	916.803833007812	0.0134613187918821
1043	916.820129394531	0.0137469070675061
1044	916.836364746094	0.013842265961321
1045	916.852600097656	0.0141628406308784
1046	916.868896484375	0.0139561150420862
1047	916.885131835938	0.0135880275570619
1048	916.9013671875	0.0128657804635488
1049	916.917663574219	0.0123349180602685
1050	916.933898925781	0.011727275432464
1051	916.950134277344	0.0110606499133651
1052	916.966369628906	0.0102122084570058
1053	916.982666015625	0.00971917040072725
1054	916.998901367188	0.00922179671404658
1055	917.01513671875	0.0093162010880604
1056	917.031433105469	0.00948641933044041
1057	917.047668457031	0.00967975254445615
1058	917.063903808594	0.00966443506201236
1059	917.080200195312	0.00978869290692392
1060	917.096435546875	0.00992526480034978
1061	917.112670898438	0.0104585990756182
1062	917.128967285156	0.0107234141174709
1063	917.145202636719	0.0109020572941803
1064	917.161499023438	0.0107935829470505
1065	917.177734375	0.0107084006128965
1066	917.193969726562	0.0109930613124689
1067	917.210266113281	0.0112496475913072
1068	917.226501464844	0.0117588193545362
1069	917.242736816406	0.0129650707225352
1070	917.259033203125	0.0143426952161249
1071	917.275268554688	0.0155187502658501
1072	917.29150390625	0.0167132301636814
1073	917.307800292969	0.0177256244343962
1074	917.324035644531	0.0183985603777277
1075	917.34033203125	0.0188222799532907
1076	917.356567382812	0.0187991141604921
1077	917.372802734375	0.0186307049716994
1078	917.389099121094	0.0183701052900859
1079	917.405334472656	0.0179406159190231
1080	917.421569824219	0.0169955162398912
1081	917.437866210938	0.0160879673254451
1082	917.4541015625	0.0146216778864383
1083	917.470397949219	0.0129215820210099
1084	917.486633300781	0.0111587871692937
1085	917.502868652344	0.00992303091593258
1086	917.519165039062	0.00898166187166375
1087	917.535400390625	0.00831067569618354
1088	917.551696777344	0.00822093218306875
1089	917.567932128906	0.00877282780399653
1090	917.584167480469	0.00888403733698341
1091	917.600463867188	0.00874673902284265
1092	917.61669921875	0.00881960434479681
1093	917.632995605469	0.00880488086198249
1094	917.649230957031	0.00873560605799618
1095	917.66552734375	0.00868599225062634
1096	917.681762695312	0.00879163294775195
1097	917.697998046875	0.00909406062136851
1098	917.714294433594	0.00906615169977231
1099	917.730529785156	0.00922059411927056
1100	917.746826171875	0.00953587049463648
1101	917.763061523438	0.00990455034048475
1102	917.779357910156	0.0102262952190172
1103	917.795593261719	0.0100919404796658
1104	917.811828613281	0.0101290472338509
1105	917.828125	0.0101063739913356
1106	917.844360351562	0.0100398654349088
1107	917.860656738281	0.010390577227437
1108	917.876892089844	0.0104457576860773
1109	917.893188476562	0.0105278612305667
1110	917.909423828125	0.0103473788152831
1111	917.925720214844	0.0101739814010267
1112	917.941955566406	0.0101430853359424
1113	917.958251953125	0.0100593171421818
1114	917.974487304688	0.00990727020985102
1115	917.990783691406	0.0098207599541587
1116	918.007019042969	0.00965853164791943
1117	918.023254394531	0.00964872028073665
1118	918.03955078125	0.00968363665887475
1119	918.055786132812	0.0101038022457515
1120	918.072082519531	0.0104771212648612
1121	918.088317871094	0.0103170251821412
1122	918.104614257812	0.0102323880637638
1123	918.120849609375	0.0100028618281487
1124	918.137145996094	0.0102087146993524
1125	918.153381347656	0.0104298890346522
1126	918.169677734375	0.0107685011256105
1127	918.185913085938	0.0112332269422455
1128	918.202209472656	0.0113161608231332
1129	918.218444824219	0.0119848505791089
1130	918.234741210938	0.0126352996043465
1131	918.2509765625	0.0133335726468623
1132	918.267272949219	0.0141247515408607
1133	918.283508300781	0.0148898042624749
1134	918.2998046875	0.0157950554875945
1135	918.316040039062	0.0165095419616306
1136	918.332336425781	0.0170151114620049
1137	918.348571777344	0.017441151416
1138	918.364868164062	0.0177755318159698
1139	918.381103515625	0.0178228794404948
1140	918.397399902344	0.0173924327157953
1141	918.413696289062	0.0166428934172701
1142	918.429931640625	0.0159826287334951
1143	918.446228027344	0.0151547142675155
1144	918.462463378906	0.0143876457642127
1145	918.478759765625	0.0132303685996269
1146	918.494995117188	0.0120500681291191
1147	918.511291503906	0.0111522838145366
1148	918.527526855469	0.0102165976324801
1149	918.543823242188	0.0097733219097249
1150	918.56005859375	0.0093728251834054
1151	918.576354980469	0.0089234416488533
1152	918.592651367188	0.00853906645765386
1153	918.60888671875	0.00832136684746646
1154	918.625183105469	0.00827158586509551
1155	918.641418457031	0.00822800432108182
1156	918.65771484375	0.00823898064775205
1157	918.673950195312	0.00849943906064828
1158	918.690246582031	0.00853273630367397
1159	918.70654296875	0.00866203585415406
1160	918.722778320312	0.00848774438885067
1161	918.739074707031	0.00865495193785779
1162	918.755310058594	0.00875060356280826
1163	918.771606445312	0.00886193089270549
1164	918.787841796875	0.00899983018286802
1165	918.804138183594	0.00916482972220747
1166	918.820434570312	0.00949810204460255
1167	918.836669921875	0.00975007354434451
1168	918.852966308594	0.0100241001479101
1169	918.869201660156	0.0102642956711348
1170	918.885498046875	0.0104863388014536
1171	918.901794433594	0.0105605702073387
1172	918.918029785156	0.0103008334488704
1173	918.934326171875	0.0100524327096548
1174	918.950561523438	0.00993439972430694
1175	918.966857910156	0.0101084476218392
1176	918.983154296875	0.0101784369518007
1177	918.999389648438	0.0102257542329051
1178	919.015686035156	0.0102809562789107
1179	919.031982421875	0.0106015821191946
1180	919.048217773438	0.0104354679100423
1181	919.064514160156	0.0105850816193161
1182	919.080749511719	0.0106055724515786
1183	919.097045898438	0.0109943980376907
1184	919.113342285156	0.0111677513980276
1185	919.129577636719	0.0113472170105882
1186	919.145874023438	0.0113204206317125
1187	919.162170410156	0.0114635784941245
1188	919.178405761719	0.0115179086054161
1189	919.194702148438	0.0113676601216161
1190	919.2109375	0.0117505617512595
1191	919.227233886719	0.0120901584292796
1192	919.243530273438	0.0119961508350395
1193	919.259765625	0.0126652049436164
1194	919.276062011719	0.0136059705238188
1195	919.292358398438	0.0144012298807888
1196	919.30859375	0.014643855964584
1197	919.324890136719	0.0149641546191992
1198	919.341186523438	0.0152825934565391
1199	919.357421875	0.0156060832139463
1200	919.373718261719	0.0152685385084962
1201	919.390014648438	0.0152040363957145
1202	919.40625	0.0149779953698271
1203	919.422546386719	0.0147089154949912
1204	919.438842773438	0.0140372280697521
1205	919.455078125	0.0133203763112845
1206	919.471374511719	0.012775691027079
1207	919.487670898438	0.0122370308452856
1208	919.503967285156	0.0114548223609165
1209	919.520202636719	0.0111393436949236
1210	919.536499023438	0.0113686162835447
1211	919.552795410156	0.0111737632831612
1212	919.569030761719	0.0111016585930448
1213	919.585327148438	0.0111221049986823
1214	919.601623535156	0.0109873004164708
1215	919.617858886719	0.0104265104385809
1216	919.634155273438	0.00989388353131936
1217	919.650451660156	0.00965280884547458
1218	919.666748046875	0.00961064670286745
1219	919.682983398438	0.00935062221964979
1220	919.699279785156	0.00873731981936066
1221	919.715576171875	0.00824473150372088
1222	919.731811523438	0.00791749038356404
1223	919.748107910156	0.00776374694878708
1224	919.764404296875	0.00776011782774995
1225	919.780700683594	0.00815821325196751
1226	919.796936035156	0.00847509636731002
1227	919.813232421875	0.00870705023883373
1228	919.829528808594	0.00903686628505385
1229	919.845825195312	0.0096135986930452
1230	919.862060546875	0.0102081322700398
1231	919.878356933594	0.010311675098553
1232	919.894653320312	0.0104788946999353
1233	919.910949707031	0.0103316296214545
1234	919.927185058594	0.0103528999770992
1235	919.943481445312	0.0101721607274859
1236	919.959777832031	0.00997707420566485
1237	919.97607421875	0.00963063610428644
1238	919.992309570312	0.00956441142083308
1239	920.008605957031	0.00937960345980006
1240	920.02490234375	0.00904361840423834
1241	920.041198730469	0.00863953096737538
1242	920.057434082031	0.00880826922515796
1243	920.07373046875	0.00864720141037915
1244	920.090026855469	0.00852572118461398
1245	920.106323242188	0.00843674620285475
1246	920.122619628906	0.00829649321811564
1247	920.138854980469	0.00813888447650831
1248	920.155151367188	0.00796887698878906
1249	920.171447753906	0.00813921979251747
1250	920.187744140625	0.00818123475868591
1251	920.203979492188	0.00807668049597821
1252	920.220275878906	0.00801011965523603
1253	920.236572265625	0.00829710508826113
1254	920.252868652344	0.0096376363014124
1255	920.269165039062	0.0122463924910805
1256	920.285400390625	0.0158120723877762
1257	920.301696777344	0.0203167000183888
1258	920.317993164062	0.0251257187425057
1259	920.334289550781	0.0295488708024977
1260	920.3505859375	0.0327906806314073
1261	920.366821289062	0.0352523412350766
1262	920.383117675781	0.03697680323975
1263	920.3994140625	0.0373265038095126
1264	920.415710449219	0.0367853488233623
1265	920.432006835938	0.0355024810234856
1266	920.448303222656	0.033453100161552
1267	920.464538574219	0.0304970135604169
1268	920.480834960938	0.0269058414682643
1269	920.497131347656	0.0231802331844811
1270	920.513427734375	0.0187211458866306
1271	920.529724121094	0.014681761213478
1272	920.546020507812	0.010929320752887
1273	920.562255859375	0.00817746798602655
1274	920.578552246094	0.0072437255114761
1275	920.594848632812	0.00719951258427705
1276	920.611145019531	0.00779242222139538
1277	920.62744140625	0.00855378106466189
1278	920.643737792969	0.00914093642876913
1279	920.660034179688	0.00933930248266191
1280	920.67626953125	0.00911991677670172
1281	920.692565917969	0.00887476170908589
1282	920.708862304688	0.00891929630117354
1283	920.725158691406	0.00867405505840478
1284	920.741455078125	0.00865642077682167
1285	920.757751464844	0.0087231009437848
1286	920.774047851562	0.00899002212394119
1287	920.790344238281	0.00907512585443379
1288	920.806579589844	0.00914455392408817
1289	920.822875976562	0.00926145419207935
1290	920.839172363281	0.00936418437117722
1291	920.85546875	0.00976014909554019
1292	920.871765136719	0.00965422713277973
1293	920.888061523438	0.00983082366953079
1294	920.904357910156	0.0102084582144375
1295	920.920654296875	0.0100649017476813
1296	920.936889648438	0.0101077704193694
1297	920.953186035156	0.00967452666881767
1298	920.969482421875	0.00954531973404766
1299	920.985778808594	0.0091237685626897
1300	921.002075195312	0.00882585144811194
1301	921.018371582031	0.00868283338265316
1302	921.03466796875	0.00866787746455381
1303	921.050964355469	0.0086445103725606
1304	921.067260742188	0.00883741417236139
1305	921.083557128906	0.00909089750283511
1306	921.099853515625	0.00940912042866311
1307	921.116149902344	0.00933138042139318
1308	921.132385253906	0.00929685915768
1309	921.148681640625	0.00927828157139382
1310	921.164978027344	0.00982083930472652
1311	921.181274414062	0.0098721401977995
1312	921.197570800781	0.0096400394094938
1313	921.2138671875	0.00996367395406783
1314	921.230163574219	0.0104538069380358
1315	921.246459960938	0.0111819112336163
1316	921.262756347656	0.0124591947551592
1317	921.279052734375	0.0139349503836292
1318	921.295349121094	0.0161967028621302
1319	921.311645507812	0.018407445363562
1320	921.327941894531	0.0205543339394795
1321	921.34423828125	0.0223825749649196
1322	921.360534667969	0.0238683427905357
1323	921.376831054688	0.0249821481059472
1324	921.393127441406	0.0253119935269474
1325	921.409423828125	0.0252421563138047
1326	921.425720214844	0.0245379420711868
1327	921.441955566406	0.023181994777167
1328	921.458251953125	0.021371010573859
1329	921.474548339844	0.0194139881773786
1330	921.490844726562	0.0174131270559791
1331	921.507141113281	0.0147823193946156
1332	921.5234375	0.0123281950029511
1333	921.539733886719	0.0106710515302197
1334	921.556030273438	0.00931900772022161
1335	921.572326660156	0.00840181066664531
1336	921.588623046875	0.00793247675565079
1337	921.604919433594	0.00808104941511132
1338	921.621215820312	0.00874249053441146
1339	921.637512207031	0.00935168174166727
1340	921.65380859375	0.00954577799941248
1341	921.670104980469	0.00946550821060342
1342	921.686401367188	0.00981813445071272
1343	921.702697753906	0.00973751258145039
1344	921.718994140625	0.0095569916295988
1345	921.735290527344	0.00951640244633484
1346	921.751586914062	0.00920764437487362
1347	921.767883300781	0.00895291200634508
1348	921.7841796875	0.00867125643773315
1349	921.800476074219	0.0085876300186777
1350	921.816772460938	0.00859796898677826
1351	921.833068847656	0.00842764159174289
1352	921.849426269531	0.00832293941400268
1353	921.86572265625	0.00836339415801487
1354	921.882019042969	0.00834460020750399
1355	921.898315429688	0.00837770639926824
1356	921.914611816406	0.00792212178713001
1357	921.930908203125	0.00813572158196956
1358	921.947204589844	0.0082202850465208
1359	921.963500976562	0.00828572109620095
1360	921.979797363281	0.00805792493707567
1361	921.99609375	0.0079805109258229
1362	922.012390136719	0.00810936022277958
1363	922.028686523438	0.0078986610146977
1364	922.044982910156	0.00808082742090471
1365	922.061279296875	0.00828575663259824
1366	922.077575683594	0.00843878790681477
1367	922.093872070312	0.00883244707627004
1368	922.110168457031	0.00908316550709549
1369	922.12646484375	0.00955883611091417
1370	922.142761230469	0.00992504286900592
1371	922.159118652344	0.0103302195139338
1372	922.175415039062	0.0105965292549705
1373	922.191711425781	0.0109921431123538
1374	922.2080078125	0.0112988397315404
1375	922.224304199219	0.0119256053331123
1376	922.240600585938	0.0121765093981211
1377	922.256896972656	0.0137190187681789
1378	922.273193359375	0.0150830734809586
1379	922.289489746094	0.0168906540544045
1380	922.305786132812	0.0183575326850031
1381	922.322082519531	0.0196557893524036
1382	922.338439941406	0.0209276543029844
1383	922.354736328125	0.0217386392701664
1384	922.371032714844	0.0222627686295387
1385	922.387329101562	0.0224851658036671
1386	922.403625488281	0.0221966428652053
1387	922.419921875	0.0213225432828018
1388	922.436218261719	0.0201231517057896
1389	922.452514648438	0.0184109821725677
1390	922.468811035156	0.0167153740551397
1391	922.485168457031	0.0150365063276093
1392	922.50146484375	0.0131787412863826
1393	922.517761230469	0.0116576949943053
1394	922.534057617188	0.0104449366449558
1395	922.550354003906	0.00972999311794863
1396	922.566650390625	0.00899910817546293
1397	922.582946777344	0.00892766557131545
1398	922.599243164062	0.00888500590216776
1399	922.615600585938	0.0091335436409649
1400	922.631896972656	0.00913977286778458
1401	922.648193359375	0.00905389851950969
1402	922.664489746094	0.00914196202308266
1403	922.680786132812	0.00901845042795166
1404	922.697082519531	0.00892921276565597
1405	922.71337890625	0.00888301872327347
1406	922.729736328125	0.00854970334893791
1407	922.746032714844	0.00813340641518846
1408	922.762329101562	0.00763687137203356
1409	922.778625488281	0.00731117642701363
1410	922.794921875	0.00754581980923467
1411	922.811218261719	0.00765851384323073
1412	922.827575683594	0.0078705756585002
1413	922.843872070312	0.00782164425345935
1414	922.860168457031	0.0080165268436069
1415	922.87646484375	0.00798460153268672
1416	922.892761230469	0.00754918303046974
1417	922.909118652344	0.00727991080777664
1418	922.925415039062	0.00703331069285303
1419	922.941711425781	0.00698146264222091
1420	922.9580078125	0.00692403510788761
1421	922.974304199219	0.00678823129713149
1422	922.990600585938	0.00713164209209104
1423	923.006958007812	0.00763198848051326
1424	923.023254394531	0.00808406803224429
1425	923.03955078125	0.0085657296245435
1426	923.055847167969	0.00909920060194666
1427	923.072143554688	0.00984194792713232
1428	923.088500976562	0.0102479786195763
1429	923.104797363281	0.0106592364844567
1430	923.12109375	0.011198113663155
1431	923.137390136719	0.0112693799850888
1432	923.153747558594	0.0114044117139344
1433	923.170043945312	0.0112064484210362
1434	923.186340332031	0.0110290316810496
1435	923.20263671875	0.0107142556064479
1436	923.218933105469	0.0103288948720001
1437	923.235290527344	0.0107429059269387
1438	923.251586914062	0.0112866618307388
1439	923.267883300781	0.011862036682555
1440	923.2841796875	0.0127283410372241
1441	923.300537109375	0.013929592801601
1442	923.316833496094	0.0155025435145287
1443	923.333129882812	0.0168245970659675
1444	923.349426269531	0.0177958525616895
1445	923.365783691406	0.0188330008886985
1446	923.382080078125	0.0199286007782905
1447	923.398376464844	0.0207307932138645
1448	923.414672851562	0.0205293894309382
1449	923.431030273438	0.0200746973136869
1450	923.447326660156	0.019563413406847
1451	923.463623046875	0.0182913749830256
1452	923.479919433594	0.016950168840017
1453	923.496276855469	0.015294742955251
1454	923.512573242188	0.0137458583810369
1455	923.528869628906	0.0123185727608983
1456	923.545227050781	0.0110009281915107
1457	923.5615234375	0.0100025551118674
1458	923.577819824219	0.00913020733854254
1459	923.594116210938	0.00856198687133308
1460	923.610473632812	0.00840558445372563
1461	923.626770019531	0.00833039624280693
1462	923.64306640625	0.00808888656801613
1463	923.659423828125	0.00814911312401637
1464	923.675720214844	0.00801875204160492
1465	923.692016601562	0.00839532762061621
1466	923.708312988281	0.00866164220610901
1467	923.724670410156	0.00864606249206616
1468	923.740966796875	0.00843227873923033
1469	923.757263183594	0.00840988153675114
1470	923.773620605469	0.0086091575619463
1471	923.789916992188	0.00834418807627528
1472	923.806213378906	0.00826006430513503
1473	923.822570800781	0.00818497579897525
1474	923.8388671875	0.00830658582375875
1475	923.855163574219	0.00825328568995764
1476	923.871520996094	0.00844805057267165
1477	923.887817382812	0.00838350474600935
1478	923.904113769531	0.00867710789889544
1479	923.92041015625	0.00898789407273224
1480	923.936767578125	0.00893335773653606
1481	923.953063964844	0.00885685956420338
1482	923.969360351562	0.00865159079830367
1483	923.985717773438	0.00894697067464196
1484	924.002014160156	0.00870459576052743
1485	924.018371582031	0.00885535400369503
1486	924.03466796875	0.00898822250101988
1487	924.050964355469	0.00903979192124452
1488	924.067321777344	0.008864551406432
1489	924.083618164062	0.00873828809094204
1490	924.099914550781	0.00874088400960924
1491	924.116271972656	0.00805694109292539
1492	924.132568359375	0.00788914354718916
1493	924.148864746094	0.00864585722914635
1494	924.165222167969	0.00970572226311483
1495	924.181518554688	0.0112037102603956
1496	924.197814941406	0.0132465381118733
1497	924.214172363281	0.0150908979984677
1498	924.23046875	0.0172957094365145
1499	924.246826171875	0.0191415765913269
1500	924.263122558594	0.0208084578669751
1501	924.279418945312	0.022373227770442
1502	924.295776367188	0.0244211976043757
1503	924.312072753906	0.02621047656792
1504	924.328369140625	0.0273424406690423
1505	924.3447265625	0.028185425416541
1506	924.361022949219	0.0283145921548593
1507	924.377380371094	0.0275230594206512
1508	924.393676757812	0.0263990611098325
1509	924.409973144531	0.025016283455882
1510	924.426330566406	0.0237369474048489
1511	924.442626953125	0.0215631264878096
1512	924.458984375	0.0199457471966204
1513	924.475280761719	0.0189045607033242
1514	924.491638183594	0.017413651188488
1515	924.507934570312	0.0162140271643174
1516	924.524230957031	0.0149097217643782
1517	924.540588378906	0.0133784309751747
1518	924.556884765625	0.0119476592066759
1519	924.5732421875	0.0106048322324153
1520	924.589538574219	0.00966850959799348
1521	924.605834960938	0.00903755404659642
1522	924.622192382812	0.00883621770880795
1523	924.638488769531	0.00829108137698221
1524	924.654846191406	0.00773434323421919
1525	924.671142578125	0.00706548604232488
1526	924.6875	0.0065963385238853
1527	924.703796386719	0.00636649009432166
1528	924.720153808594	0.0064614908079059
1529	924.736450195312	0.007191578718284
1530	924.752746582031	0.00832861374122087
1531	924.769104003906	0.00915860248493003
1532	924.785400390625	0.00997185286540815
1533	924.8017578125	0.0109112186952665
1534	924.818054199219	0.0113780122178421
1535	924.834411621094	0.0117384432468009
1536	924.850708007812	0.0117870438571572
1537	924.867065429688	0.0115433881881601
1538	924.883361816406	0.011486334805428
1539	924.899719238281	0.011275360561966
1540	924.916015625	0.0109759118526829
1541	924.932373046875	0.0105507053337364
1542	924.948669433594	0.00991223901846971
1543	924.964965820312	0.00946675323660515
1544	924.981323242188	0.00873060358746949
1545	924.997619628906	0.00812074653613764
1546	925.013977050781	0.00785424834395942
1547	925.0302734375	0.00754152194896966
1548	925.046630859375	0.00728388171080201
1549	925.062927246094	0.00766442833745948
1550	925.079284667969	0.00793613107149543
1551	925.095581054688	0.00834068005799847
1552	925.111938476562	0.0079323090129954
1553	925.128234863281	0.00836404855181686
1554	925.144592285156	0.00876248834417787
1555	925.160888671875	0.00956300595843213
1556	925.17724609375	0.0103937235472447
1557	925.193542480469	0.0114886264339644
1558	925.209899902344	0.0133116058393222
1559	925.226257324219	0.0153195951590615
1560	925.242553710938	0.0173913498633137
1561	925.258911132812	0.0198131958713427
1562	925.275207519531	0.0221595862404413
1563	925.291564941406	0.0247697188692521
1564	925.307861328125	0.0264900587849665
1565	925.32421875	0.0275651301032762
1566	925.340515136719	0.0280915534349118
1567	925.356872558594	0.0276112825041425
1568	925.373168945312	0.0264914979194109
1569	925.389526367188	0.0251273695853911
1570	925.405822753906	0.023329548144787
1571	925.422180175781	0.0211288550826194
1572	925.4384765625	0.0184485046380532
1573	925.454833984375	0.0161734202361523
1574	925.47119140625	0.0140238295992416
1575	925.487487792969	0.0118090582363814
1576	925.503845214844	0.00969152910372702
1577	925.520141601562	0.00832244781176405
1578	925.536499023438	0.00745179911164057
1579	925.552795410156	0.00718400069775874
1580	925.569152832031	0.00702894300918113
1581	925.585510253906	0.00733007508622781
1582	925.601806640625	0.00781860654615832
1583	925.6181640625	0.00818200000760135
1584	925.634460449219	0.00837375839740995
1585	925.650817871094	0.00832905507308604
1586	925.667114257812	0.00842941801485445
1587	925.683471679688	0.00838152808971048
1588	925.699829101562	0.00831822817738814
1589	925.716125488281	0.00841877147794804
1590	925.732482910156	0.00843411712179374
1591	925.748779296875	0.00883949598659517
1592	925.76513671875	0.00908599274604883
1593	925.781494140625	0.009074949817864
1594	925.797790527344	0.00953577073042304
1595	925.814147949219	0.00976305256302996
1596	925.830444335938	0.00998227510726751
1597	925.846801757812	0.0103850018098993
1598	925.863159179688	0.0107850716554956
1599	925.879455566406	0.0110359143935465
1600	925.895812988281	0.0110144258342342
1601	925.912109375	0.0109996696016295
1602	925.928466796875	0.0109765884486919
1603	925.94482421875	0.0109009910592689
1604	925.961120605469	0.0107734957165174
1605	925.977478027344	0.0103198242755943
1606	925.993835449219	0.0100180384558712
1607	926.010131835938	0.00970651228619174
1608	926.026489257812	0.00905357566542967
1609	926.042785644531	0.00876808858431949
1610	926.059143066406	0.00899192748906931
1611	926.075500488281	0.00918131700011826
1612	926.091796875	0.00903620382817535
1613	926.108154296875	0.00903748688171691
1614	926.12451171875	0.00957112242480766
1615	926.140808105469	0.00995845330186682
1616	926.157165527344	0.0105475308357405
1617	926.173522949219	0.011612813327854
1618	926.189819335938	0.0133864228948909
1619	926.206176757812	0.0152247736217312
1620	926.222534179688	0.0173165917669575
1621	926.238830566406	0.0192113586648565
1622	926.255187988281	0.0213859847177756
1623	926.271545410156	0.0237123209327457
1624	926.287841796875	0.025379305356725
1625	926.30419921875	0.0268372824890201
1626	926.320556640625	0.0278672345718256
1627	926.336853027344	0.028294516745112
1628	926.353210449219	0.0280339299034566
1629	926.369567871094	0.0274615141283068
1630	926.385864257812	0.0264740920037462
1631	926.402221679688	0.0244445502309738
1632	926.418579101562	0.0222747245705764
1633	926.434875488281	0.0198334547756469
1634	926.451232910156	0.0175227270142423
1635	926.467590332031	0.015118655208828
1636	926.483947753906	0.0131363206637626
1637	926.500244140625	0.0114480168285608
1638	926.5166015625	0.0104210131136802
1639	926.532958984375	0.00965925728714686
1640	926.549255371094	0.00896020406020249
1641	926.565612792969	0.00840852116673019
1642	926.581970214844	0.00853319420296819
1643	926.598266601562	0.00865140369757966
1644	926.614624023438	0.00865855509843558
1645	926.630981445312	0.00893520526430094
1646	926.647338867188	0.0092081357821764
1647	926.663635253906	0.00955218391548248
1648	926.679992675781	0.00972822805709177
1649	926.696350097656	0.00983457455248438
1650	926.712707519531	0.00996917264020916
1651	926.72900390625	0.0101034179465019
1652	926.745361328125	0.0102805278201128
1653	926.76171875	0.0105472649311343
1654	926.778076171875	0.0108588149706797
1655	926.794372558594	0.0109323090338553
1656	926.810729980469	0.0108898741385977
1657	926.827087402344	0.0108115726869109
1658	926.843444824219	0.0110549321511012
1659	926.859741210938	0.0111987482810641
1660	926.876098632812	0.011226192541173
1661	926.892456054688	0.0109548266596138
1662	926.908813476562	0.0111468225949255
1663	926.925109863281	0.0111717015348061
1664	926.941467285156	0.0114767939356864
1665	926.957824707031	0.0116505487569425
1666	926.974182128906	0.0117851587751721
1667	926.990478515625	0.0119025004816929
1668	927.0068359375	0.0120140856343986
1669	927.023193359375	0.0119761777713403
1670	927.03955078125	0.012078908045717
1671	927.055908203125	0.0122703799432886
1672	927.072204589844	0.0119458836771766
1673	927.088562011719	0.0116756779351503
1674	927.104919433594	0.0112925543561817
1675	927.121276855469	0.0105306481727986
1676	927.137573242188	0.00970541946394433
1677	927.153930664062	0.00919724786302624
1678	927.170288085938	0.00930086976633928
1679	927.186645507812	0.00975289994076975
1680	927.203002929688	0.0110688625035942
1681	927.219299316406	0.0129616373693555
1682	927.235656738281	0.015680616797326
1683	927.252014160156	0.0184329858700868
1684	927.268371582031	0.0213546875065009
1685	927.284729003906	0.023576388394298
1686	927.301086425781	0.0255761503488857
1687	927.3173828125	0.0268847678677199
1688	927.333740234375	0.0279510769247156
1689	927.35009765625	0.0281736474446884
1690	927.366455078125	0.0284251781296683
1691	927.3828125	0.0279254300887942
1692	927.399108886719	0.0263920629687394
1693	927.415466308594	0.0248511694461093
1694	927.431823730469	0.022800772836836
1695	927.448181152344	0.0201013878328522
1696	927.464538574219	0.0175747893236048
1697	927.480895996094	0.0151129318035288
1698	927.497253417969	0.0132323134459798
1699	927.513549804688	0.0119647296886566
1700	927.529907226562	0.0111381012499995
1701	927.546264648438	0.0108427637624184
1702	927.562622070312	0.0105374188016964
1703	927.578979492188	0.0103764329104039
1704	927.595336914062	0.00983684015946163
1705	927.611694335938	0.00930787631726318
1706	927.627990722656	0.00886836111468299
1707	927.644348144531	0.0084828708032144
1708	927.660705566406	0.00844649589179218
1709	927.677062988281	0.00835237936531715
1710	927.693420410156	0.00870417763348524
1711	927.709777832031	0.008620512939694
1712	927.726135253906	0.00851763006887169
1713	927.742492675781	0.00853262596999734
1714	927.7587890625	0.00847296322749961
1715	927.775146484375	0.00831729961234551
1716	927.79150390625	0.00819537847467556
1717	927.807861328125	0.00799100656316802
1718	927.82421875	0.0080577261198305
1719	927.840576171875	0.00816500893818667
1720	927.85693359375	0.00805504661324495
1721	927.873291015625	0.00828162525118517
1722	927.8896484375	0.00836977986701952
1723	927.905944824219	0.00818551598093087
1724	927.922302246094	0.0079927500640774
1725	927.938659667969	0.0083540358220209
1726	927.955017089844	0.00875030400966321
1727	927.971374511719	0.00926250253189195
1728	927.987731933594	0.00945915099700464
1729	928.004089355469	0.00993725412051041
1730	928.020446777344	0.0102096253923639
1731	928.036804199219	0.0103865271094837
1732	928.053161621094	0.0104103918675895
1733	928.069519042969	0.0104844732038332
1734	928.085876464844	0.010544030228769
1735	928.102233886719	0.0102266644341089
1736	928.118530273438	0.00941201729858467
1737	928.134887695312	0.00948309019804107
1738	928.151245117188	0.0102022676116544
1739	928.167602539062	0.0121499037021924
1740	928.183959960938	0.0157844887269567
1741	928.200317382812	0.021528114810404
1742	928.216674804688	0.0289817160405814
1743	928.233032226562	0.0370742123773355
1744	928.249389648438	0.0458347397820486
1745	928.265747070312	0.0533136729641076
1746	928.282104492188	0.059398446931802
1747	928.298461914062	0.0641901133866508
1748	928.314819335938	0.0672395679479176
1749	928.331176757812	0.0682591591744575
1750	928.347534179688	0.0676638921951279
1751	928.363891601562	0.0655108027654939
1752	928.380249023438	0.0615053290183623
1753	928.396606445312	0.0560119091800949
1754	928.412963867188	0.0489832492798524
1755	928.429321289062	0.0408057510805907
1756	928.445678710938	0.0322632846802048
1757	928.462036132812	0.0253200020174361
1758	928.478393554688	0.0191965474637133
1759	928.494750976562	0.0150317538191648
1760	928.511108398438	0.0128542264387678
1761	928.527465820312	0.0122619783407353
1762	928.543823242188	0.0123961245341779
1763	928.560180664062	0.0127251993111122
1764	928.576538085938	0.0128276412887692
1765	928.592895507812	0.0121436448420722
1766	928.609252929688	0.0116938975981352
1767	928.625610351562	0.0116734166916379
1768	928.641967773438	0.0111436097748142
1769	928.658325195312	0.0107350469942756
1770	928.674682617188	0.0107893146557206
1771	928.691040039062	0.0104194552845372
1772	928.707397460938	0.00990762938211935
1773	928.723754882812	0.00939748754651805
1774	928.740112304688	0.00897847704342213
1775	928.756469726562	0.0086961205472926
1776	928.772827148438	0.00865438985422963
1777	928.789184570312	0.00915900575874725
1778	928.805541992188	0.00945461287827807
1779	928.821899414062	0.00966210113078759
1780	928.838256835938	0.00965322989054176
1781	928.854614257812	0.00964586554875366
1782	928.870971679688	0.00969783837701633
1783	928.887329101562	0.00955302553921004
1784	928.903686523438	0.00928094757846982
1785	928.920043945312	0.00923266972803023
1786	928.936401367188	0.00915853149913095
1787	928.952758789062	0.00909697051824952
1788	928.969116210938	0.00869027940245737
1789	928.985473632812	0.00869416778462453
1790	929.001892089844	0.00846743805654722
1791	929.018249511719	0.00827524925418904
1792	929.034606933594	0.00814009499897718
1793	929.050964355469	0.00802265471268907
1794	929.067321777344	0.00824024833610321
1795	929.083679199219	0.00837096288846479
1796	929.100036621094	0.00848511620008822
1797	929.116394042969	0.00862043740259592
1798	929.132751464844	0.00850831351533216
1799	929.149108886719	0.00808081794945417
1800	929.165466308594	0.0085795144015567
1801	929.181823730469	0.0100372611600028
1802	929.198181152344	0.0124026904538888
1803	929.214599609375	0.0160980720973455
1804	929.23095703125	0.0202947205056616
1805	929.247314453125	0.0249799723318776
1806	929.263671875	0.0293707520796047
1807	929.280029296875	0.0332233356290827
1808	929.29638671875	0.0365626964589175
1809	929.312744140625	0.0391799155505613
1810	929.3291015625	0.0410726891731799
1811	929.345458984375	0.0416884737384544
1812	929.361877441406	0.0411291154810239
1813	929.378234863281	0.039632673171263
1814	929.394592285156	0.0373880504346543
1815	929.410949707031	0.0339926409211977
1816	929.427307128906	0.029696811150029
1817	929.443664550781	0.0250073199563473
1818	929.460021972656	0.0199770382243705
1819	929.476379394531	0.0156240876807687
1820	929.492797851562	0.0123905738072143
1821	929.509155273438	0.0102393014284986
1822	929.525512695312	0.00921641067907337
1823	929.541870117188	0.00924520714410107
1824	929.558227539062	0.00892559662324238
1825	929.574584960938	0.00929137658389208
1826	929.590942382812	0.00947285695216838
1827	929.607360839844	0.00955231400333897
1828	929.623718261719	0.00956782848978354
1829	929.640075683594	0.00967288142396132
1830	929.656433105469	0.00972860482629164
1831	929.672790527344	0.00944433598843658
1832	929.689147949219	0.00923791411882465
1833	929.705505371094	0.00902405420179568
1834	929.721923828125	0.00886776026572678
1835	929.73828125	0.00874104757835342
1836	929.754638671875	0.00836786401187761
1837	929.77099609375	0.00819837663765232
1838	929.787353515625	0.00805953206859787
1839	929.803771972656	0.00801084592248874
1840	929.820129394531	0.00776165305851271
1841	929.836486816406	0.0077273152990256
1842	929.852844238281	0.0077044022102361
1843	929.869201660156	0.00774507861651088
1844	929.885559082031	0.00763537503848737
1845	929.901977539062	0.00787168841823879
1846	929.918334960938	0.00807390505191532
1847	929.934692382812	0.00828604198968521
1848	929.951049804688	0.00834292789532531
1849	929.967407226562	0.00874529947643557
1850	929.983825683594	0.0087343474191136
1851	930.000183105469	0.00883578306165906
1852	930.016540527344	0.0089698984536233
1853	930.032897949219	0.00906885548500235
1854	930.049255371094	0.00951506822975512
1855	930.065673828125	0.00995331150625494
1856	930.08203125	0.0101788263976772
1857	930.098388671875	0.0103859214361041
1858	930.11474609375	0.0104458246642631
1859	930.131164550781	0.0100085363887259
1860	930.147521972656	0.0100730461428366
1861	930.163879394531	0.0100264990075361
1862	930.180236816406	0.0106862420389215
1863	930.196655273438	0.0123091093518296
1864	930.213012695312	0.0144002979630993
1865	930.229370117188	0.0175647831440703
1866	930.245727539062	0.0207328994537397
1867	930.262145996094	0.0242741330259201
1868	930.278503417969	0.0275431237455959
1869	930.294860839844	0.0305955791918503
1870	930.311218261719	0.0329623795941055
1871	930.32763671875	0.0348837976846894
1872	930.343994140625	0.0360294036426914
1873	930.3603515625	0.0363258684706639
1874	930.376708984375	0.0358132214571553
1875	930.393127441406	0.0346204116216909
1876	930.409484863281	0.0326504611488847
1877	930.425842285156	0.0297733608323579
1878	930.442199707031	0.0264688552864321
1879	930.458618164062	0.0229144261332009
1880	930.474975585938	0.0195427909237252
1881	930.491333007812	0.0162419188089993
1882	930.507690429688	0.0138974389257909
1883	930.524108886719	0.0122243566508603
1884	930.540466308594	0.0109924068058893
1885	930.556823730469	0.0106924069263797
1886	930.5732421875	0.0102104099950422
1887	930.589599609375	0.00999295207832201
1888	930.60595703125	0.00950741384335212
1889	930.622375488281	0.00929854774661628
1890	930.638732910156	0.00920941882349433
1891	930.655090332031	0.00907361837246933
1892	930.671447753906	0.00877574756625455
1893	930.687866210938	0.00841057006414886
1894	930.704223632812	0.0084646498872937
1895	930.720581054688	0.00852369049532327
1896	930.736999511719	0.00852374807215168
1897	930.753356933594	0.00849847786010318
1898	930.769714355469	0.00855751963734108
1899	930.7861328125	0.00871832151350545
1900	930.802490234375	0.00884972045177023
1901	930.81884765625	0.00908287952330567
1902	930.835266113281	0.00918797647194814
1903	930.851623535156	0.00950305757321929
1904	930.867980957031	0.00993601606873483
1905	930.884399414062	0.0100404068988054
1906	930.900756835938	0.0101128264582293
1907	930.917114257812	0.0101849815200866
1908	930.933532714844	0.0105881851053843
1909	930.949890136719	0.0112924156087206
1910	930.966247558594	0.0119006438273459
1911	930.982666015625	0.0124257124667344
1912	930.9990234375	0.0127939359829288
1913	931.015380859375	0.0129631595954454
1914	931.031799316406	0.0134055115917782
1915	931.048156738281	0.0134205481288231
1916	931.064514160156	0.0134505518773972
1917	931.080932617188	0.0134752429776418
1918	931.097290039062	0.0132133441475273
1919	931.113708496094	0.0129243462407846
1920	931.130065917969	0.0123746187177026
1921	931.146423339844	0.0118077112184611
1922	931.162841796875	0.0112520512607046
1923	931.17919921875	0.0107594492549393
1924	931.195556640625	0.0107482758056733
1925	931.211975097656	0.0112265030158164
1926	931.228332519531	0.012909187066505
1927	931.244750976562	0.0156504663822044
1928	931.261108398438	0.0189326887052895
1929	931.277465820312	0.0228400785463964
1930	931.293884277344	0.0267244419579027
1931	931.310241699219	0.030085487536578
1932	931.32666015625	0.0326981755333483
1933	931.343017578125	0.0346121910199348
1934	931.359375	0.0359906658951483
1935	931.375793457031	0.036692874619924
1936	931.392150878906	0.0362077188310067
1937	931.408569335938	0.0349144265329824
1938	931.424926757812	0.0328626805370821
1939	931.441284179688	0.0299697640694645
1940	931.457702636719	0.0263974805251454
1941	931.474060058594	0.0225184159492112
1942	931.490478515625	0.0187977905406699
1943	931.5068359375	0.0152270148547641
1944	931.523193359375	0.0122869851401057
1945	931.539611816406	0.00990968610988955
1946	931.555969238281	0.00875517662831072
1947	931.572387695312	0.00842474758287436
1948	931.588745117188	0.00810654005750536
1949	931.605163574219	0.00819386370739538
1950	931.621520996094	0.00827684776514964
1951	931.637939453125	0.00825214037964441
1952	931.654296875	0.00831564170273556
1953	931.670654296875	0.00856548086627792
1954	931.687072753906	0.00895569244018278
1955	931.703430175781	0.00930746881103329
1956	931.719848632812	0.00942127621534907
1957	931.736206054688	0.00971593057688488
1958	931.752624511719	0.0102426200523855
1959	931.768981933594	0.0105680068499829
1960	931.785400390625	0.0105597767502133
1961	931.8017578125	0.010716009354406
1962	931.818176269531	0.0109959644261222
1963	931.834533691406	0.0107819160603703
1964	931.850952148438	0.0104464478110598
1965	931.867309570312	0.0102318692099146
1966	931.883666992188	0.0101098390052998
1967	931.900085449219	0.00970493958345078
1968	931.916442871094	0.009185970969271
1969	931.932861328125	0.00897281169328102
1970	931.94921875	0.00899009337023821
1971	931.965637207031	0.00880748946732604
1972	931.981994628906	0.00868147726354546
1973	931.998413085938	0.00844493960946151
1974	932.014770507812	0.00829067699955452
1975	932.031188964844	0.00837031045500565
1976	932.047546386719	0.00869517492142648
1977	932.06396484375	0.00919716668374533
1978	932.080322265625	0.00969968973101164
1979	932.096740722656	0.00994688672783436
1980	932.113098144531	0.00978811084499391
1981	932.129516601562	0.00979645448126919
1982	932.145874023438	0.0098713974509165
1983	932.162292480469	0.00979826420283564
1984	932.1787109375	0.0101835331734888
1985	932.195068359375	0.0108217392391292
1986	932.211486816406	0.0119709539245904
1987	932.227844238281	0.0131748131221575
1988	932.244262695312	0.0144363269867617
1989	932.260620117188	0.01611258258347
1990	932.277038574219	0.0179155718224332
1991	932.293395996094	0.0194072631864105
1992	932.309814453125	0.0205379716149162
1993	932.326171875	0.0214722483523318
1994	932.342590332031	0.0224086506266863
1995	932.358947753906	0.0228379421109585
1996	932.375366210938	0.0225436736885309
1997	932.391784667969	0.0221116023100151
1998	932.408142089844	0.0211071480168104
1999	932.424560546875	0.0195399653664745
[truncated: 122,244 more rows]
