# Supplementary material for: Use of hare bone for the manufacture of a Clovis bead
Source: Sci Rep. 2024 Feb 5;14:2937. doi: 10.1038/s41598-024-53390-9 (PMC10844228; doi:10.1038/s41598-024-53390-9)
Supplement: Supplementary file 11 — Supplementary Information 10. [file 41598_2024_53390_MOESM11_ESM.csv]

	m/z	intensity
1	899.950744628906	0
2	899.966857910156	0.0004080072977868
3	899.982971191406	0.000702028172151673
4	899.999084472656	0.0010030776413861
5	900.01513671875	0.00114814454944651
6	900.03125	0.00125174401115375
7	900.04736328125	0.00141539133438751
8	900.0634765625	0.00151507478392345
9	900.07958984375	0.00164580976417171
10	900.095703125	0.00188961187260395
11	900.11181640625	0.00218534109876618
12	900.1279296875	0.00283664183250539
13	900.14404296875	0.00361365499831748
14	900.16015625	0.00459236985636511
15	900.17626953125	0.00501717589131376
16	900.192321777344	0.00599990010876114
17	900.208435058594	0.00820474049016428
18	900.224548339844	0.00915691590209225
19	900.240661621094	0.00986297814722315
20	900.256774902344	0.010304777716529
21	900.272888183594	0.011884927815525
22	900.289001464844	0.0137368122963998
23	900.305114746094	0.01481624098883
24	900.321228027344	0.0151820031086892
25	900.337341308594	0.0157905264348951
26	900.353454589844	0.0159672722259646
27	900.369567871094	0.0156700552423708
28	900.385681152344	0.0169829841661385
29	900.401794433594	0.0182305295722611
30	900.417907714844	0.0195916636321123
31	900.434020996094	0.020799585345375
32	900.450073242188	0.0216522159497626
33	900.466186523438	0.0212732722102991
34	900.482299804688	0.0211087399946431
35	900.498413085938	0.0204942339777224
36	900.514526367188	0.0198521462504546
37	900.530639648438	0.0191304880865128
38	900.546752929688	0.016768692531486
39	900.562866210938	0.0143148771912061
40	900.578979492188	0.0125314880068093
41	900.595092773438	0.0106574232906458
42	900.611206054688	0.00903903238008295
43	900.627319335938	0.00652624543710186
44	900.643432617188	0.00409858022849887
45	900.659545898438	0.00246443870686722
46	900.675659179688	0.000948634025310113
47	900.691772460938	0
48	900.707885742188	0.000689451316446334
49	900.723999023438	0.000959153095853435
50	900.740112304688	0.00179725913375241
51	900.756225585938	0.00252310312945886
52	900.772338867188	0.00310923637099701
53	900.788452148438	0.00424557724008966
54	900.804565429688	0.00614400540111175
55	900.820678710938	0.00755791744597541
56	900.836791992188	0.00863319268188708
57	900.852905273438	0.00964431810920124
58	900.869018554688	0.0104583680510032
59	900.885131835938	0.0108196683656839
60	900.901245117188	0.0117160644593136
61	900.917358398438	0.0117782046928158
62	900.933471679688	0.0118764292863188
63	900.949584960938	0.0116104187211605
64	900.965698242188	0.0110965715360905
65	900.981811523438	0.010258582885659
66	900.997924804688	0.00890030224093149
67	901.014038085938	0.00844484426397106
68	901.030212402344	0.00764899550451397
69	901.046325683594	0.00682292225402572
70	901.062438964844	0.00666178642618812
71	901.078552246094	0.00643588390042836
72	901.094665527344	0.00648261812165948
73	901.110778808594	0.00733893486868764
74	901.126892089844	0.00892526397454576
75	901.143005371094	0.0096634587786108
76	901.159118652344	0.0103482982665331
77	901.175231933594	0.0107019028229795
78	901.191345214844	0.0109734696380597
79	901.207458496094	0.010246748573173
80	901.223571777344	0.010866864857267
81	901.239685058594	0.0112720176159774
82	901.255798339844	0.0117752456052542
83	901.271911621094	0.0116237138080114
84	901.2880859375	0.0113142748926696
85	901.30419921875	0.0112213415760192
86	901.3203125	0.0117088404532564
87	901.33642578125	0.0133935966081341
88	901.3525390625	0.0138027587217442
89	901.36865234375	0.0149755500238871
90	901.384765625	0.0160767897257586
91	901.40087890625	0.0167468687746181
92	901.4169921875	0.0178336131935006
93	901.43310546875	0.0186615994606616
94	901.44921875	0.0194180340342489
95	901.465393066406	0.0187468273570403
96	901.481506347656	0.0175192446213422
97	901.497619628906	0.0162404654243561
98	901.513732910156	0.0144053100766282
99	901.529846191406	0.0116856277890982
100	901.545959472656	0.0100638939186466
101	901.562072753906	0.00797707401626505
102	901.578186035156	0.0052447467814616
103	901.594360351562	0.00274804667661305
104	901.610473632812	0.00148962267883706
105	901.626586914062	0.000778939192777997
106	901.642700195312	0.000358780249225071
107	901.658813476562	0.000493763719165729
108	901.674926757812	4.58475577731751e-05
109	901.691040039062	0.00019841048341935
110	901.707153320312	0
111	901.723327636719	0.000350910224154794
112	901.739440917969	0.00131802862698748
113	901.755554199219	0.00208186972053499
114	901.771667480469	0.00233401756558228
115	901.787780761719	0.00332573860911814
116	901.803894042969	0.00392361691343661
117	901.820068359375	0.00497948763746675
118	901.836181640625	0.00555365509792748
119	901.852294921875	0.00607991127912659
120	901.868408203125	0.00702067380111437
121	901.884521484375	0.00755287257995879
122	901.900634765625	0.00795368775669648
123	901.916809082031	0.00868820516360228
124	901.932922363281	0.0087307584752543
125	901.949035644531	0.00906802476876285
126	901.965148925781	0.00893033584232302
127	901.981262207031	0.00926020020495419
128	901.997375488281	0.00873486424040242
129	902.013549804688	0.00844811918798015
130	902.029663085938	0.00789274823962757
131	902.045776367188	0.0071427691611564
132	902.061889648438	0.00646495860168204
133	902.078002929688	0.00656650621197694
134	902.094177246094	0.00629888413552782
135	902.110290527344	0.00717195946136823
136	902.126403808594	0.00739922040173268
137	902.142517089844	0.00884594411656236
138	902.158630371094	0.0105636320485812
139	902.1748046875	0.0117039718340259
140	902.19091796875	0.0127644327552347
141	902.20703125	0.0136295099729007
142	902.22314453125	0.0146770817077651
143	902.2392578125	0.0149366595285326
144	902.255432128906	0.0145951415758919
145	902.271545410156	0.014874049863654
146	902.287658691406	0.0152902016692939
147	902.303771972656	0.0163748185606859
148	902.319946289062	0.0160885420961027
149	902.336059570312	0.0159136024933289
150	902.352172851562	0.0155668772437883
151	902.368286132812	0.0150181023010669
152	902.384460449219	0.0147225339987574
153	902.400573730469	0.0150366971259816
154	902.416687011719	0.015342224662182
155	902.432800292969	0.0153999008324802
156	902.448974609375	0.015487904788106
157	902.465087890625	0.0157964235866202
158	902.481201171875	0.01532280845161
159	902.497314453125	0.0143730044614058
160	902.513488769531	0.0134228920070387
161	902.529602050781	0.012125311042499
162	902.545715332031	0.0101268119163125
163	902.561828613281	0.00825753763510532
164	902.578002929688	0.0068613680678766
165	902.594116210938	0.00593150555096907
166	902.610229492188	0.00570975801222085
167	902.626342773438	0.00526398283407769
168	902.642517089844	0.00442276544757006
169	902.658630371094	0.00363366975845984
170	902.674743652344	0.0032920806499241
171	902.69091796875	0.00278333191234022
172	902.70703125	0.00283791925928686
173	902.72314453125	0.00319044752641774
174	902.7392578125	0.00385447238768853
175	902.755432128906	0.00325032854286366
176	902.771545410156	0.003748783571442
177	902.787658691406	0.00411770532552906
178	902.803833007812	0.00413443862069182
179	902.819946289062	0.00394669450966526
180	902.836059570312	0.00362818348335155
181	902.852233886719	0.00340682237941796
182	902.868347167969	0.00358366514068878
183	902.884460449219	0.00389807819044291
184	902.900573730469	0.00428311760548392
185	902.916748046875	0.00449482924374886
186	902.932861328125	0.0048585882235453
187	902.948974609375	0.00458578394155674
188	902.965148925781	0.00363821648272679
189	902.981262207031	0.00306076236157093
190	902.997375488281	0.00318494657128273
191	903.013549804688	0.00418748944181544
192	903.029663085938	0.00515487500211545
193	903.045776367188	0.00638996259501909
194	903.061950683594	0.00754794709704223
195	903.078063964844	0.00847835088284271
196	903.094177246094	0.0105054812412654
197	903.1103515625	0.0117757672925039
198	903.12646484375	0.0121676946460205
199	903.142639160156	0.0124186850732211
200	903.158752441406	0.0128007681591009
201	903.174865722656	0.013187815808942
202	903.191040039062	0.0130958989829374
203	903.207153320312	0.0123976432421755
204	903.223266601562	0.0120873702752087
205	903.239440917969	0.0112302820994611
206	903.255554199219	0.0110211880364829
207	903.271667480469	0.0107840460234503
208	903.287841796875	0.0114413002096401
209	903.303955078125	0.0134019054980332
210	903.320129394531	0.0150106287458565
211	903.336242675781	0.0168605406498562
212	903.352355957031	0.0185497762463591
213	903.368530273438	0.0200462541845125
214	903.384643554688	0.0212855420807242
215	903.400756835938	0.0219305192036793
216	903.416931152344	0.0225539073804258
217	903.433044433594	0.0220654685992758
218	903.44921875	0.0210512120799704
219	903.46533203125	0.0199185251784396
220	903.4814453125	0.0180552216898061
221	903.497619628906	0.0157286827773652
222	903.513732910156	0.0132204971098012
223	903.529907226562	0.0113343793946323
224	903.546020507812	0.0102948755197411
225	903.562194824219	0.00897379108087834
226	903.578308105469	0.00871889721846875
227	903.594421386719	0.00839738639697321
228	903.610595703125	0.00862609563231944
229	903.626708984375	0.00762948205502643
230	903.642883300781	0.00652925602257945
231	903.658996582031	0.00620561267425371
232	903.675109863281	0.00637543658168183
233	903.691284179688	0.00617516553123048
234	903.707397460938	0.00523194806289017
235	903.723571777344	0.00478034006882012
236	903.739685058594	0.00467292738323377
237	903.755859375	0.00440328978958672
238	903.77197265625	0.00391993737384435
239	903.788146972656	0.00339710814602643
240	903.804260253906	0.00289063522671946
241	903.820373535156	0.00270552806122019
242	903.836547851562	0.00353418394106004
243	903.852661132812	0.00428141934845372
244	903.868835449219	0.00478440503226327
245	903.884948730469	0.00476987489422784
246	903.901123046875	0.00458017626089416
247	903.917236328125	0.00454005776820229
248	903.933410644531	0.00468283788444352
249	903.949523925781	0.00460510452438548
250	903.965698242188	0.00494898160855459
251	903.981811523438	0.00535207525822557
252	903.997985839844	0.00603953404755033
253	904.014099121094	0.00625358111929403
254	904.0302734375	0.00596677593418622
255	904.04638671875	0.00695926802221049
256	904.0625	0.00683377264157806
257	904.078674316406	0.00675269096146647
258	904.094787597656	0.00679282363312438
259	904.110961914062	0.00606223481927238
260	904.127075195312	0.00641541586547835
261	904.143249511719	0.00689689881144244
262	904.159362792969	0.00808773767965011
263	904.175537109375	0.00882089641305252
264	904.191650390625	0.00942175213670296
265	904.207824707031	0.0109777653769216
266	904.223937988281	0.01198203349663
267	904.240112304688	0.0144842673657623
268	904.256286621094	0.0163810904627938
269	904.272399902344	0.0175513013675673
270	904.28857421875	0.0187483459113224
271	904.3046875	0.0204441000077315
272	904.320861816406	0.0219103981648248
273	904.336975097656	0.0229495523202304
274	904.353149414062	0.0230030217868878
275	904.369262695312	0.0231397707393722
276	904.385437011719	0.022148348529361
277	904.401550292969	0.021488785486049
278	904.417724609375	0.0207212796032575
279	904.433837890625	0.0189310858123624
280	904.450012207031	0.0180143168283212
281	904.466125488281	0.0171586220914371
282	904.482299804688	0.0162871991709152
283	904.498474121094	0.014398331410763
284	904.514587402344	0.0129369238912053
285	904.53076171875	0.0121783966911543
286	904.546875	0.0109501577992372
287	904.563049316406	0.0100821526430467
288	904.579162597656	0.00884066077382554
289	904.595336914062	0.00784004640883523
290	904.611450195312	0.00747723058898808
291	904.627624511719	0.00659258770742036
292	904.643798828125	0.00550223539919628
293	904.659912109375	0.00488191006192579
294	904.676086425781	0.0033554713770649
295	904.692199707031	0.00330695068355642
296	904.708374023438	0.00300090870238806
297	904.724487304688	0.00330953778666391
298	904.740661621094	0.00351978641261669
299	904.7568359375	0.00340127215585158
300	904.77294921875	0.0032158359885364
301	904.789123535156	0.00322285333546711
302	904.805236816406	0.00276263006793884
303	904.821411132812	0.00197179213391645
304	904.837585449219	0.00204328010209952
305	904.853698730469	0.00276182044735635
306	904.869873046875	0.00378816185366646
307	904.885986328125	0.00444718606969385
308	904.902160644531	0.00574401336692392
309	904.918334960938	0.00644622307906185
310	904.934448242188	0.00695105531022072
311	904.950622558594	0.00683227849174349
312	904.966796875	0.00715022105339564
313	904.98291015625	0.00812045621386252
314	904.999084472656	0.00803901234445218
315	905.015197753906	0.00920170438103241
316	905.031372070312	0.00978397202927963
317	905.047546386719	0.0101059395343996
318	905.063659667969	0.0100979133987959
319	905.079833984375	0.00996251295838366
320	905.096008300781	0.0099134754812384
321	905.112121582031	0.00965749306400577
322	905.128295898438	0.0102086340861768
323	905.144409179688	0.0116097599443115
324	905.160583496094	0.0136943351236688
325	905.1767578125	0.0159846214755645
326	905.19287109375	0.0180257183166594
327	905.209045410156	0.0191184468364665
328	905.225219726562	0.020129762229116
329	905.241333007812	0.0208147772294724
330	905.257507324219	0.0216780616238011
331	905.273681640625	0.0213345281631872
332	905.289794921875	0.0219757639223022
333	905.305969238281	0.0220294738117097
334	905.322143554688	0.0209784572962686
335	905.338256835938	0.0205186674770701
336	905.354431152344	0.0198081464500271
337	905.37060546875	0.0198535442794784
338	905.38671875	0.0192737973734181
339	905.402893066406	0.0187652937564701
340	905.419067382812	0.0184794716579026
341	905.435180664062	0.0181109949670452
342	905.451354980469	0.0184228840161996
343	905.467529296875	0.0185050057160167
344	905.483703613281	0.0177769347502881
345	905.499816894531	0.0167648159311961
346	905.515991210938	0.0151599369518971
347	905.532165527344	0.0133212814315651
348	905.548278808594	0.0114607355064122
349	905.564453125	0.010752110079752
350	905.580627441406	0.0100154273329093
351	905.596740722656	0.00861905047846946
352	905.612915039062	0.00772354277896008
353	905.629089355469	0.0068437640723874
354	905.645263671875	0.00625297594838758
355	905.661376953125	0.00627870441487716
356	905.677551269531	0.0064012805587047
357	905.693725585938	0.00774516992566594
358	905.709899902344	0.0080238121250818
359	905.726013183594	0.00867069888996004
360	905.7421875	0.00952176181097764
361	905.758361816406	0.0102571700484233
362	905.774475097656	0.0103054421961232
363	905.790649414062	0.00978376806272465
364	905.806823730469	0.00975803089171255
365	905.822998046875	0.00947384395933996
366	905.839111328125	0.0093111780100241
367	905.855285644531	0.00916732530076324
368	905.871459960938	0.00923042530592567
369	905.887634277344	0.00943632026107343
370	905.903747558594	0.00978409287949513
371	905.919921875	0.00996100495353125
372	905.936096191406	0.0103828062170548
373	905.952270507812	0.0104178581998252
374	905.968383789062	0.0101318574878815
375	905.984558105469	0.0103186531256558
376	906.000732421875	0.00985008466491846
377	906.016906738281	0.0101985007469577
378	906.033081054688	0.00975430289119679
379	906.049194335938	0.00961882599932416
380	906.065368652344	0.00977326344635678
381	906.08154296875	0.00984627995944584
382	906.097717285156	0.00948660517485
383	906.113830566406	0.00998462539415238
384	906.130004882812	0.0109168967781196
385	906.146179199219	0.0120561129473703
386	906.162353515625	0.0137054526203253
387	906.178527832031	0.0144804429552582
388	906.194641113281	0.0158728829360223
389	906.210815429688	0.0169300786565114
390	906.226989746094	0.0181485816179343
391	906.2431640625	0.0187693816984953
392	906.259338378906	0.0181790596674084
393	906.275451660156	0.016996894727632
394	906.291625976562	0.016694326964426
395	906.307800292969	0.016870106951545
396	906.323974609375	0.0160469496101519
397	906.340148925781	0.0155744573425146
398	906.356323242188	0.0161440933743972
399	906.372436523438	0.0169823590175991
400	906.388610839844	0.0177756063869742
401	906.40478515625	0.0189250826283704
402	906.420959472656	0.0205356358725533
403	906.437133789062	0.0224792830741539
404	906.453308105469	0.0233367015742651
405	906.469421386719	0.0247252194393746
406	906.485595703125	0.0254531178454996
407	906.501770019531	0.0246223031496194
408	906.517944335938	0.0236915685613485
409	906.534118652344	0.0217298230118723
410	906.55029296875	0.0194763307695672
411	906.56640625	0.0170581470825229
412	906.582580566406	0.0138057077699569
413	906.598754882812	0.0113286241384848
414	906.614929199219	0.00921177673039
415	906.631103515625	0.00728892074849377
416	906.647277832031	0.0047541744137323
417	906.663452148438	0.00368595082695246
418	906.679565429688	0.00382455503134961
419	906.695739746094	0.00347586759133925
420	906.7119140625	0.00329589266803266
421	906.728088378906	0.00394708921163152
422	906.744262695312	0.00452612994794819
423	906.760437011719	0.00492536610719329
424	906.776611328125	0.00503285573119419
425	906.792785644531	0.00583675888939864
426	906.808959960938	0.00618482840226927
427	906.825073242188	0.00624272407762766
428	906.841247558594	0.00647641483445445
429	906.857421875	0.00618302869853604
430	906.873596191406	0.00661101937392494
431	906.889770507812	0.00685954986423007
432	906.905944824219	0.00669050425503745
433	906.922119140625	0.00656679524558813
434	906.938293457031	0.00659638830298479
435	906.954467773438	0.00610229697251222
436	906.970642089844	0.00552986893601392
437	906.986755371094	0.00575807967463374
438	907.0029296875	0.00629012493817436
439	907.019104003906	0.00656435952018376
440	907.035278320312	0.00664090170485575
441	907.051452636719	0.00735616602604309
442	907.067626953125	0.00798384131266011
443	907.083801269531	0.00924900502974498
444	907.099975585938	0.0101709539888739
445	907.116149902344	0.0119786856060025
446	907.13232421875	0.0128442172079754
447	907.148498535156	0.0135487574201303
448	907.164672851562	0.0147594491089401
449	907.180847167969	0.0161644406842111
450	907.197021484375	0.0181927338201225
451	907.213134765625	0.0199776894731899
452	907.229309082031	0.0211628850531342
453	907.245483398438	0.0213139735968857
454	907.261657714844	0.0206974904309117
455	907.27783203125	0.0194549300425448
456	907.294006347656	0.0185038192902151
457	907.310180664062	0.01850631991052
458	907.326354980469	0.0197779604489396
459	907.342529296875	0.0210632553472618
460	907.358703613281	0.0221847832018138
461	907.374877929688	0.0236171853279793
462	907.391052246094	0.0243914353304534
463	907.4072265625	0.0253584430896794
464	907.423400878906	0.0252062220873347
465	907.439575195312	0.0251857786031529
466	907.455749511719	0.024579403930844
467	907.471923828125	0.0240516743426215
468	907.488098144531	0.0233117570551721
469	907.504272460938	0.02249442823728
470	907.520446777344	0.0214926687237951
471	907.53662109375	0.0194266631766806
472	907.552795410156	0.0165909125627192
473	907.568969726562	0.0128478124558521
474	907.585144042969	0.00962315374850887
475	907.601318359375	0.00739130492925425
476	907.617492675781	0.00561128033113207
477	907.633666992188	0.00525858863364579
478	907.649841308594	0.00632875081343113
479	907.666015625	0.00652673336055259
480	907.682189941406	0.00686858334680476
481	907.698364257812	0.00770086379677962
482	907.714538574219	0.00816890914719454
483	907.730712890625	0.00842106588244505
484	907.746887207031	0.0088298960888485
485	907.763061523438	0.00925814148545941
486	907.779235839844	0.00896089725629896
487	907.79541015625	0.00817512773398493
488	907.811584472656	0.00745780391444607
489	907.827758789062	0.0080644949473356
490	907.843933105469	0.00806577227555155
491	907.860107421875	0.00727937363549697
492	907.876281738281	0.00733213150106077
493	907.892456054688	0.00710700970269012
494	907.908630371094	0.00709777666258748
495	907.924865722656	0.00672276643461662
496	907.941040039062	0.0057102676003735
497	907.957214355469	0.00597768997042057
498	907.973388671875	0.00639126615244327
499	907.989562988281	0.00567266007610686
500	908.005737304688	0.00637151778033956
501	908.021911621094	0.00706482405726474
502	908.0380859375	0.00704223973892985
503	908.054260253906	0.00688549602443244
504	908.070434570312	0.00802901913921941
505	908.086608886719	0.007987313168868
506	908.102783203125	0.00828237458859325
507	908.118957519531	0.00952518758098513
508	908.135131835938	0.0110295150867353
509	908.151306152344	0.0132342474111105
510	908.167541503906	0.0139848149296966
511	908.183715820312	0.0145235030185137
512	908.199890136719	0.0153564889611888
513	908.216064453125	0.0158107824422746
514	908.232238769531	0.0155085402366429
515	908.248413085938	0.0146967056873149
516	908.264587402344	0.0138420018120351
517	908.28076171875	0.0133468136702325
518	908.296936035156	0.0119762820524688
519	908.313110351562	0.0103035062063108
520	908.329345703125	0.0111328811343126
521	908.345520019531	0.0133134109099493
522	908.361694335938	0.0187541688780626
523	908.377868652344	0.0270001534146424
524	908.39404296875	0.0376720417376258
525	908.410217285156	0.0467300075551493
526	908.426391601562	0.0553188780567951
527	908.442565917969	0.0616776180406573
528	908.458801269531	0.0663175752595409
529	908.474975585938	0.0689382864576124
530	908.491149902344	0.0686010136745013
531	908.50732421875	0.0669162867898883
532	908.523498535156	0.0634199450918804
533	908.539672851562	0.0581588290482129
534	908.555847167969	0.0511743041685967
535	908.572021484375	0.0423605738730112
536	908.588256835938	0.032618213592574
537	908.604431152344	0.0228039931766008
538	908.62060546875	0.0130613244128003
539	908.636779785156	0.00554276332604632
540	908.652954101562	0.00101682326426292
541	908.669128417969	0
542	908.685363769531	0.00201181673168397
543	908.701538085938	0.00478602902235524
544	908.717712402344	0.0075052728757393
545	908.73388671875	0.00934404939500143
546	908.750061035156	0.0105555150314244
547	908.766235351562	0.0114739888534998
548	908.782470703125	0.0118709074897062
549	908.798645019531	0.0122736949838093
550	908.814819335938	0.011942152376822
551	908.830993652344	0.0118860221104762
552	908.84716796875	0.0123787094508972
553	908.863342285156	0.0124803297188035
554	908.879577636719	0.012908256244639
555	908.895751953125	0.0125033414724919
556	908.911926269531	0.0123091278822369
557	908.928100585938	0.0120190009558847
558	908.944274902344	0.0119322096451183
559	908.960510253906	0.011715270181236
560	908.976684570312	0.0112109859850206
561	908.992858886719	0.0116273129507547
562	909.009033203125	0.0115921616768926
563	909.025268554688	0.0118142264703437
564	909.041442871094	0.0117249218343751
565	909.0576171875	0.0117290661385475
566	909.073791503906	0.0114353438179832
567	909.089965820312	0.0113257592421306
568	909.106201171875	0.0110937956509121
569	909.122375488281	0.0108643149322689
570	909.138549804688	0.0111289337953748
571	909.154724121094	0.012422423786861
572	909.170959472656	0.0137684014011778
573	909.187133789062	0.0148078190974191
574	909.203308105469	0.0161190093448199
575	909.219482421875	0.0172655152982293
576	909.235656738281	0.0179892036535346
577	909.251892089844	0.018686084879908
578	909.26806640625	0.0194295581134949
579	909.284240722656	0.019843061798763
580	909.300415039062	0.0206868410719313
581	909.316650390625	0.0216866839262185
582	909.332824707031	0.0240904501975235
583	909.348999023438	0.0264544335900418
584	909.365173339844	0.0292646951229725
585	909.381408691406	0.0333092816265751
586	909.397583007812	0.0369612644938468
587	909.413757324219	0.0399208728672882
588	909.429992675781	0.0424431523472875
589	909.446166992188	0.0428207753281912
590	909.462341308594	0.0431142017115989
591	909.478515625	0.0422909116513847
592	909.494750976562	0.0406302817626317
593	909.510925292969	0.0388780531910013
594	909.527099609375	0.0361046908919191
595	909.543334960938	0.0317337861518932
596	909.559509277344	0.0273770816659436
597	909.57568359375	0.0225525228803521
598	909.591857910156	0.0184706311087678
599	909.608093261719	0.0153281859994687
600	909.624267578125	0.0119233180862215
601	909.640441894531	0.00975209999487155
602	909.656677246094	0.00939681447357746
603	909.6728515625	0.00898262204322896
604	909.689025878906	0.00995510153177306
605	909.705261230469	0.011487349677585
606	909.721435546875	0.0120404034386127
607	909.737609863281	0.0121823434708302
608	909.753784179688	0.0117506667878527
609	909.77001953125	0.010402079774861
610	909.786193847656	0.0102264130959336
611	909.802368164062	0.00974387605089019
612	909.818603515625	0.00977055045708786
613	909.834777832031	0.0098114119104175
614	909.850952148438	0.00900169675265316
615	909.8671875	0.00737993152649351
616	909.883361816406	0.00687710663491309
617	909.899536132812	0.00659417999360377
618	909.915771484375	0.00694815241083054
619	909.931945800781	0.00719541406406853
620	909.948120117188	0.00704484401326062
621	909.96435546875	0.00726776146585913
622	909.980529785156	0.00770103083543819
623	909.996765136719	0.0074863255806533
624	910.012939453125	0.00770589519444828
625	910.029113769531	0.00812161514787317
626	910.045349121094	0.00731418561457078
627	910.0615234375	0.00662148556525672
628	910.077697753906	0.00619619957524027
629	910.093933105469	0.00675351583674448
630	910.110107421875	0.00836655336648604
631	910.126281738281	0.00932051325584455
632	910.142517089844	0.011895194015521
633	910.15869140625	0.0142314720247411
634	910.174926757812	0.015989496920381
635	910.191101074219	0.0176411194951944
636	910.207275390625	0.0192757971876975
637	910.223510742188	0.0207059975931143
638	910.239685058594	0.0210863801495873
639	910.255859375	0.0222340927376289
640	910.272094726562	0.0233475891585713
641	910.288269042969	0.0239303076754287
642	910.304504394531	0.024983680445746
643	910.320678710938	0.0249560674300173
644	910.336853027344	0.0253016503345284
645	910.353088378906	0.0252672690532405
646	910.369262695312	0.0251160154977521
647	910.385498046875	0.0252423331537355
648	910.401672363281	0.0261770151858306
649	910.417907714844	0.0278154946917304
650	910.43408203125	0.0284550423405982
651	910.450256347656	0.0284857836620135
652	910.466491699219	0.0293356834267145
653	910.482666015625	0.0281435842251607
654	910.498901367188	0.02730864167114
655	910.515075683594	0.0253285636421788
656	910.53125	0.0224399179033936
657	910.547485351562	0.0195056270188003
658	910.563659667969	0.0167977242228318
659	910.579895019531	0.014789917681123
660	910.596069335938	0.0127423408429818
661	910.6123046875	0.0109047928704383
662	910.628479003906	0.00888899599997796
663	910.644714355469	0.00695924608868001
664	910.660888671875	0.00560469844667796
665	910.677062988281	0.00524138843631501
666	910.693298339844	0.00568983386220344
667	910.70947265625	0.00581167044213624
668	910.725708007812	0.00714187945305111
669	910.741882324219	0.00817107806522224
670	910.758117675781	0.00862540898314553
671	910.774291992188	0.00928113316064233
672	910.79052734375	0.0107535456646241
673	910.806701660156	0.0114034221347702
674	910.822937011719	0.0122494613933104
675	910.839111328125	0.0120259261842825
676	910.855346679688	0.0118964686472818
677	910.871520996094	0.0117827400786172
678	910.887756347656	0.0114882936074258
679	910.903930664062	0.0104120214658678
680	910.920166015625	0.00951525680455672
681	910.936340332031	0.0087967546716099
682	910.952575683594	0.00780655256788648
683	910.96875	0.00713709942254844
684	910.984985351562	0.00707615503354922
685	911.001159667969	0.00714967842957346
686	911.017395019531	0.0068053139921709
687	911.033569335938	0.00627497683326891
688	911.0498046875	0.00662547643812876
689	911.065979003906	0.00769766133045904
690	911.082214355469	0.00845589268941144
691	911.098388671875	0.00967643427498766
692	911.114624023438	0.0107082381714738
693	911.130798339844	0.0107935241161387
694	911.147033691406	0.0110219233173841
695	911.163208007812	0.0123624578373363
696	911.179443359375	0.0137535821433303
697	911.195617675781	0.0148390697316542
698	911.211853027344	0.0158230993826131
699	911.22802734375	0.0160006304050844
700	911.244262695312	0.0172024090631109
701	911.260437011719	0.0180849808495604
702	911.276672363281	0.0187088040414833
703	911.292846679688	0.0187084003822799
704	911.30908203125	0.0191255964573923
705	911.325317382812	0.0189632854589987
706	911.341491699219	0.0186927310315047
707	911.357727050781	0.0195361626313425
708	911.373901367188	0.0207734459652034
709	911.39013671875	0.0224887685912267
710	911.406311035156	0.0234879666116856
711	911.422546386719	0.0233848983640528
712	911.438720703125	0.0232294088893574
713	911.454956054688	0.0231300503766568
714	911.47119140625	0.0237721242247642
715	911.487365722656	0.0240271403759569
716	911.503601074219	0.0239641919562489
717	911.519775390625	0.022883174009049
718	911.536010742188	0.0211878068366727
719	911.552185058594	0.0191174100524813
720	911.568420410156	0.0174272943594982
721	911.584655761719	0.0151663071114312
722	911.600830078125	0.0134410403477691
723	911.617065429688	0.0112984914348622
724	911.633239746094	0.00911801602579447
725	911.649475097656	0.00817828404784214
726	911.665710449219	0.00754419686687152
727	911.681884765625	0.00759293498761887
728	911.698120117188	0.00731137114702275
729	911.714294433594	0.00705139614253242
730	911.730529785156	0.00605864109629648
731	911.746765136719	0.00465261332201701
732	911.762939453125	0.0042850180972669
733	911.779174804688	0.00404109622028685
734	911.795349121094	0.00490099018714768
735	911.811584472656	0.00614146502152692
736	911.827819824219	0.00792321137083607
737	911.843994140625	0.00837354111744399
738	911.860229492188	0.00879087816523913
739	911.87646484375	0.00935131854948047
740	911.892639160156	0.00991485043575292
741	911.908874511719	0.0104876346718705
742	911.925048828125	0.0105364332942092
743	911.941284179688	0.0105466804336592
744	911.95751953125	0.0101035685897017
745	911.973693847656	0.0110714437551185
746	911.989929199219	0.0110018264885134
747	912.006164550781	0.010225019460733
748	912.022338867188	0.00943156514295505
749	912.03857421875	0.00868683993129637
750	912.054809570312	0.00783417750224467
751	912.070983886719	0.00692322515216571
752	912.087219238281	0.00673334786879131
753	912.103454589844	0.00801706522507822
754	912.11962890625	0.0098479131917692
755	912.135864257812	0.0114545452799314
756	912.152099609375	0.0132943439879088
757	912.168273925781	0.0143964200344185
758	912.184509277344	0.0158436162717677
759	912.200744628906	0.016690641802689
760	912.216918945312	0.0171413640470783
761	912.233154296875	0.0175748151505213
762	912.249389648438	0.0178034868144325
763	912.265563964844	0.0185314783371539
764	912.281799316406	0.0190198398520803
765	912.298034667969	0.0202881765302032
766	912.314208984375	0.020764516639742
767	912.330444335938	0.0213386234454827
768	912.3466796875	0.0226751319711322
769	912.362854003906	0.0240323041804051
770	912.379089355469	0.0249910139016103
771	912.395324707031	0.0262815754058151
772	912.411560058594	0.0284249034121388
773	912.427734375	0.0299597336601754
774	912.443969726562	0.0307497540349766
775	912.460205078125	0.0318154951512807
776	912.476379394531	0.0316411157666195
777	912.492614746094	0.030805808500212
778	912.508850097656	0.0295029539714357
779	912.525085449219	0.0271592073133125
780	912.541259765625	0.0247550178637577
781	912.557495117188	0.021923677015888
782	912.57373046875	0.0192838662575358
783	912.589904785156	0.0166539247839544
784	912.606140136719	0.0147382724944989
785	912.622375488281	0.0125154414458663
786	912.638610839844	0.0108634877142025
787	912.65478515625	0.00912178579123105
788	912.671020507812	0.008172092791169
789	912.687255859375	0.00779512186881131
790	912.703491210938	0.00732347398496016
791	912.719665527344	0.00754390366521991
792	912.735900878906	0.00726070143157626
793	912.752136230469	0.00657224529279121
794	912.768371582031	0.0061774033836506
795	912.784545898438	0.00539797121579103
796	912.80078125	0.00468732056051916
797	912.817016601562	0.00514123532776282
798	912.833251953125	0.00513099484367438
799	912.849426269531	0.00476515475624736
800	912.865661621094	0.00505192097427575
801	912.881896972656	0.00504353645402491
802	912.898132324219	0.00606155412061214
803	912.914367675781	0.00660492494111153
804	912.930541992188	0.00791038829129398
805	912.94677734375	0.00855245645338774
806	912.963012695312	0.00927625924444555
807	912.979248046875	0.0087984870897042
808	912.995422363281	0.00898966678617735
809	913.011657714844	0.00909634144109212
810	913.027893066406	0.00890879590568241
811	913.044128417969	0.0088332040471549
812	913.060363769531	0.00859570080353245
813	913.076538085938	0.00805194408206863
814	913.0927734375	0.00771729605660203
815	913.109008789062	0.00719204911041283
816	913.125244140625	0.00765218509799091
817	913.141479492188	0.00772217928613966
818	913.15771484375	0.00734189641255
819	913.173889160156	0.00701990330578371
820	913.190124511719	0.008292716244143
821	913.206359863281	0.00965681920921197
822	913.222595214844	0.0115911818947576
823	913.238830566406	0.0129124205258907
824	913.255004882812	0.0144890295205671
825	913.271240234375	0.0159388811093599
826	913.287475585938	0.0175876637587223
827	913.3037109375	0.0185107516836626
828	913.319946289062	0.020507736828485
829	913.336181640625	0.0217935228206317
830	913.352355957031	0.0230222572126023
831	913.368591308594	0.0240869160648391
832	913.384826660156	0.0260635555898645
833	913.401062011719	0.0284886267375439
834	913.417297363281	0.0307872534675659
835	913.433532714844	0.0322812320915708
836	913.449768066406	0.0332808302284776
837	913.465942382812	0.0333999107632314
838	913.482177734375	0.032759376059037
839	913.498413085938	0.0319766630817765
840	913.5146484375	0.0310964964547763
841	913.530883789062	0.0296698229187541
842	913.547119140625	0.027630955213451
843	913.563354492188	0.0251084967373768
844	913.579528808594	0.0225249771282999
845	913.595764160156	0.0198942705461131
846	913.611999511719	0.0171272501560168
847	913.628234863281	0.013889900576291
848	913.644470214844	0.0107200979830599
849	913.660705566406	0.00785284792008182
850	913.676940917969	0.00600089605572211
851	913.693176269531	0.00514696702745833
852	913.709411621094	0.00491110101307586
853	913.7255859375	0.005661846338407
854	913.741821289062	0.00517031067459964
855	913.758056640625	0.00534587124937179
856	913.774291992188	0.0052565097779211
857	913.79052734375	0.00543855128561226
858	913.806762695312	0.00601474825805861
859	913.822998046875	0.00640743968139452
860	913.839233398438	0.00717917426943667
861	913.85546875	0.00828029347798974
862	913.871704101562	0.00928550052747837
863	913.887939453125	0.0098515282684571
864	913.904113769531	0.0100076800021384
865	913.920349121094	0.00968579237075564
866	913.936584472656	0.00983207905223672
867	913.952819824219	0.00985654280641552
868	913.969055175781	0.00960313103101034
869	913.985290527344	0.00959737450021025
870	914.001525878906	0.00877247850389013
871	914.017761230469	0.00832816356649325
872	914.033996582031	0.0079924137737
873	914.050231933594	0.00820440466617805
874	914.066467285156	0.00799880905504238
875	914.082702636719	0.00831258012851639
876	914.098937988281	0.00904487081617115
877	914.115173339844	0.0105515852922163
878	914.131408691406	0.0113933663591422
879	914.147644042969	0.0120917356425595
880	914.163879394531	0.0130352967449059
881	914.180114746094	0.0143128685475835
882	914.1962890625	0.0156496593959797
883	914.212524414062	0.0160266706979126
884	914.228759765625	0.0166584344222027
885	914.244995117188	0.0167341305587662
886	914.26123046875	0.0178757040093866
887	914.277465820312	0.0185799485815651
888	914.293701171875	0.018651951300728
889	914.309936523438	0.0182015034265714
890	914.326171875	0.0181125187783546
891	914.342407226562	0.0187917895886957
892	914.358642578125	0.0188961832714045
893	914.374877929688	0.0188673428721372
894	914.39111328125	0.0197005189883738
895	914.407348632812	0.0206330039578223
896	914.423583984375	0.0215315672365171
897	914.439819335938	0.0215687345287745
898	914.4560546875	0.0207889208292949
899	914.472290039062	0.0200347053988227
900	914.488525390625	0.0188428562369762
901	914.504760742188	0.0186928244561114
902	914.52099609375	0.0169513879603479
903	914.537231445312	0.0149780252288163
904	914.553466796875	0.0133516300533363
905	914.569702148438	0.0121233954872875
906	914.5859375	0.0114805312329476
907	914.602172851562	0.0103497584540257
908	914.618408203125	0.00888528689148771
909	914.634643554688	0.00750624562799317
910	914.65087890625	0.00642698477011744
911	914.667175292969	0.00587634288339493
912	914.683410644531	0.0051388065325383
913	914.699645996094	0.00488301043898268
914	914.715881347656	0.00526470635176157
915	914.732116699219	0.00503111948660125
916	914.748352050781	0.00378717682957316
917	914.764587402344	0.00336391972816153
918	914.780822753906	0.00349858407739316
919	914.797058105469	0.00366501494476269
920	914.813293457031	0.00415805807352363
921	914.829528808594	0.00557263760161875
922	914.845764160156	0.00580322504194056
923	914.861999511719	0.00633358937581366
924	914.878234863281	0.00703049977096705
925	914.894470214844	0.00819928122565269
926	914.910705566406	0.0085794553338227
927	914.926940917969	0.00905893823550311
928	914.943176269531	0.00869892568796727
929	914.95947265625	0.00927710393224093
930	914.975708007812	0.00903089894834836
931	914.991943359375	0.00872301146565074
932	915.008178710938	0.00827325741185296
933	915.0244140625	0.00712679967227305
934	915.040649414062	0.00618883193200385
935	915.056884765625	0.00552473448156896
936	915.073120117188	0.00475485471179588
937	915.08935546875	0.00504653071149191
938	915.105590820312	0.00535887335410708
939	915.121826171875	0.00721913834241855
940	915.138061523438	0.00907971482720017
941	915.154357910156	0.0115457050076551
942	915.170593261719	0.0131142180137595
943	915.186828613281	0.0145016929527502
944	915.203063964844	0.0153790566744596
945	915.219299316406	0.0166983754927345
946	915.235534667969	0.0170566841881811
947	915.251770019531	0.017344058010977
948	915.268005371094	0.0172949569479946
949	915.284301757812	0.0178660733416377
950	915.300537109375	0.0175557499262316
951	915.316772460938	0.0177172975535573
952	915.3330078125	0.0180638955552915
953	915.349243164062	0.0179595945996785
954	915.365478515625	0.0184934019271782
955	915.381713867188	0.0188591244686473
956	915.39794921875	0.018640100003714
957	915.414245605469	0.0191285738157201
958	915.430480957031	0.0200297063914585
959	915.446716308594	0.0219532264850556
960	915.462951660156	0.0224740895436787
961	915.479187011719	0.023288252952064
962	915.495422363281	0.0223219540541208
963	915.511657714844	0.0205796894234826
964	915.527954101562	0.0185367255594073
965	915.544189453125	0.0172280918426236
966	915.560424804688	0.0150660837169298
967	915.57666015625	0.012849794966307
968	915.592895507812	0.0110538752670688
969	915.609130859375	0.00929774074926668
970	915.625427246094	0.00802489144451616
971	915.641662597656	0.00667555573180463
972	915.657897949219	0.00634830178592247
973	915.674133300781	0.00595165502479704
974	915.690368652344	0.0058017410199963
975	915.706665039062	0.00568359349583251
976	915.722900390625	0.00548526161015904
977	915.739135742188	0.00607677404344984
978	915.75537109375	0.0060641092209039
979	915.771606445312	0.00606964074458818
980	915.787902832031	0.00582566928137776
981	915.804138183594	0.00570567969100177
982	915.820373535156	0.00547805684387849
983	915.836608886719	0.00623303614492328
984	915.852844238281	0.00741054324727402
985	915.869140625	0.00885544395316644
986	915.885375976562	0.00971374683926919
987	915.901611328125	0.0101109730556919
988	915.917846679688	0.0108261753536126
989	915.93408203125	0.0109905529384491
990	915.950378417969	0.0113628031853215
991	915.966613769531	0.0122235788465505
992	915.982849121094	0.0132974701987432
993	915.999084472656	0.0131312350310458
994	916.015319824219	0.0122818689396265
995	916.031616210938	0.0119731498003573
996	916.0478515625	0.0111913285777756
997	916.064086914062	0.0110346594785055
998	916.080322265625	0.00975537155732953
999	916.096618652344	0.00870153328523142
1000	916.112854003906	0.00839713983170832
1001	916.129089355469	0.00831942941590264
1002	916.145324707031	0.00994169107400358
1003	916.16162109375	0.0111405025299342
1004	916.177856445312	0.012676102860317
1005	916.194091796875	0.0147514250887698
1006	916.210327148438	0.0155073613069999
1007	916.226623535156	0.015631977115887
1008	916.242858886719	0.0172567139427923
1009	916.259094238281	0.0186106645436771
1010	916.275329589844	0.0199325427834013
1011	916.291625976562	0.0213910478148827
1012	916.307861328125	0.0219724302420568
1013	916.324096679688	0.0219610439287812
1014	916.340393066406	0.0224539143746568
1015	916.356628417969	0.0230084673082372
1016	916.372863769531	0.0231087312645241
1017	916.389099121094	0.0229881720247627
1018	916.405395507812	0.0217406760603792
1019	916.421630859375	0.0211692203036596
1020	916.437866210938	0.0209558336931473
1021	916.454162597656	0.0205287171741967
1022	916.470397949219	0.0199828644218869
1023	916.486633300781	0.0186147840802537
1024	916.502868652344	0.0177429416876138
1025	916.519165039062	0.01575742193611
1026	916.535400390625	0.0138866340633968
1027	916.551635742188	0.0123988944618968
1028	916.567932128906	0.011420038034777
1029	916.584167480469	0.0100541237784393
1030	916.600402832031	0.00840879021725698
1031	916.61669921875	0.00743641266222137
1032	916.632934570312	0.00612817630636269
1033	916.649169921875	0.00521933405267727
1034	916.665466308594	0.00498715110139268
1035	916.681701660156	0.0044888082802146
1036	916.697937011719	0.00446758189838717
1037	916.714233398438	0.00467550602607368
1038	916.73046875	0.00472891781149733
1039	916.746704101562	0.00568104345500186
1040	916.763000488281	0.00601387918740148
1041	916.779235839844	0.00611972335011914
1042	916.795471191406	0.00599117645278635
1043	916.811767578125	0.00693127872413553
1044	916.828002929688	0.00772272844541964
1045	916.84423828125	0.00825696221849347
1046	916.860534667969	0.00949561236411921
1047	916.876770019531	0.00956167829882816
1048	916.893005371094	0.00938841844518416
1049	916.909301757812	0.0100151805604357
1050	916.925537109375	0.0100633632242542
1051	916.941772460938	0.0106376974600312
1052	916.958068847656	0.0102898807568196
1053	916.974304199219	0.0102369063583252
1054	916.990600585938	0.00993412000566056
1055	917.0068359375	0.00969764240352548
1056	917.023071289062	0.00936525073893622
1057	917.039367675781	0.00897796166269577
1058	917.055603027344	0.00866099288106966
1059	917.071838378906	0.00887017580310538
1060	917.088134765625	0.00794255254616281
1061	917.104370117188	0.00799012953516164
1062	917.120666503906	0.00848274790783125
1063	917.136901855469	0.00992219254378109
1064	917.153137207031	0.0118532488598614
1065	917.16943359375	0.0134314813516586
1066	917.185668945312	0.0152916050267897
1067	917.201965332031	0.0169009893482008
1068	917.218200683594	0.0186096846332913
1069	917.234436035156	0.0201613980301672
1070	917.250732421875	0.0212634481220628
1071	917.266967773438	0.0219186085452091
1072	917.283264160156	0.0222924990024879
1073	917.299499511719	0.0237217768910031
1074	917.315734863281	0.0251991693057224
1075	917.33203125	0.0268304595730433
1076	917.348266601562	0.0280478623811982
1077	917.364562988281	0.0288322540813725
1078	917.380798339844	0.0295679187518777
1079	917.397094726562	0.0290134940621253
1080	917.413330078125	0.0277885827962094
1081	917.429565429688	0.0270710100698023
1082	917.445861816406	0.0262926821392075
1083	917.462097167969	0.0253370171903398
1084	917.478393554688	0.0244158964673043
1085	917.49462890625	0.0222679109657243
1086	917.510925292969	0.0200443664861999
1087	917.527160644531	0.0171882680385885
1088	917.54345703125	0.0145314061030433
1089	917.559692382812	0.0117360669903741
1090	917.575988769531	0.00905515099280555
1091	917.592224121094	0.00711380806487228
1092	917.608459472656	0.00626578941983409
1093	917.624755859375	0.00627114805623407
1094	917.640991210938	0.00567202037935901
1095	917.657287597656	0.00573474573791273
1096	917.673522949219	0.00509275073259417
1097	917.689819335938	0.00528593659828195
1098	917.7060546875	0.00560958305711156
1099	917.722351074219	0.00544161999846983
1100	917.738586425781	0.0056644176295924
1101	917.7548828125	0.0065058905942314
1102	917.771118164062	0.00723541185048686
1103	917.787414550781	0.00774133411423815
1104	917.803649902344	0.00886994315195543
1105	917.819946289062	0.00972344828259309
1106	917.836181640625	0.0100261307616148
1107	917.852478027344	0.0101647377789047
1108	917.868713378906	0.0107631897811269
1109	917.885009765625	0.0108502938859408
1110	917.901245117188	0.0108615306222397
1111	917.917541503906	0.0118010887799251
1112	917.933776855469	0.0122342357254865
1113	917.950073242188	0.0119117720801115
1114	917.96630859375	0.0109863640542202
1115	917.982604980469	0.0101911060659917
1116	917.998840332031	0.00919106419513915
1117	918.01513671875	0.00962174760379528
1118	918.031372070312	0.0091709902696518
1119	918.047668457031	0.00895462625966325
1120	918.063903808594	0.0092409766197082
1121	918.080200195312	0.0101675912468779
1122	918.096435546875	0.010698822945895
1123	918.112731933594	0.0110949700152652
1124	918.128967285156	0.0119595976597636
1125	918.145263671875	0.0120923624511625
1126	918.161499023438	0.0126047849619904
1127	918.177795410156	0.0131344785732638
1128	918.194091796875	0.0141409797629479
1129	918.210327148438	0.0153972950398667
1130	918.226623535156	0.0163023304971688
1131	918.242858886719	0.0176860220027545
1132	918.259155273438	0.017513157761609
1133	918.275390625	0.0170096753703095
1134	918.291687011719	0.0162961659396188
1135	918.307922363281	0.0165606324340224
1136	918.32421875	0.0169077552954722
1137	918.340515136719	0.0169945780755963
1138	918.356750488281	0.0169284301271069
1139	918.373046875	0.017863697425087
1140	918.389282226562	0.0184202361518329
1141	918.405578613281	0.0187454655324355
1142	918.421813964844	0.0186056107028318
1143	918.438110351562	0.0181915772833352
1144	918.454406738281	0.0180702291788359
1145	918.470642089844	0.0174372247970675
1146	918.486938476562	0.0170043819734372
1147	918.503173828125	0.0159146205233577
1148	918.519470214844	0.0155672097042299
1149	918.535766601562	0.0147587222742236
1150	918.552001953125	0.0133084303589652
1151	918.568298339844	0.0124280847002047
1152	918.584533691406	0.0103606613335001
1153	918.600830078125	0.00966474817564445
1154	918.617126464844	0.00789000994776813
1155	918.633361816406	0.00707165877107936
1156	918.649658203125	0.00610557990651625
1157	918.665893554688	0.005798270124571
1158	918.682189941406	0.00572936487212728
1159	918.698486328125	0.00588590918625937
1160	918.714721679688	0.00593080999637745
1161	918.731018066406	0.00603646812221738
1162	918.747314453125	0.00646318529912217
1163	918.763549804688	0.00716624007565374
1164	918.779846191406	0.00798649344201089
1165	918.796081542969	0.00870003612388127
1166	918.812377929688	0.0092417947253994
1167	918.828674316406	0.0101567324315628
1168	918.844909667969	0.011494505441121
1169	918.861206054688	0.0120704996256126
1170	918.877502441406	0.0128426458891675
1171	918.893737792969	0.0132302018253018
1172	918.910034179688	0.012751737275033
1173	918.926330566406	0.0127053585527591
1174	918.942565917969	0.0117796976766269
1175	918.958862304688	0.01121518779799
1176	918.975158691406	0.0108058112191854
1177	918.991394042969	0.00999858246001156
1178	919.007690429688	0.00877654070295464
1179	919.023986816406	0.00791410787653525
1180	919.040222167969	0.00679692812809874
1181	919.056518554688	0.00633728380723386
1182	919.072814941406	0.00586746354802163
1183	919.089050292969	0.00547659694416131
1184	919.105346679688	0.00512397526474566
1185	919.121643066406	0.00541562720375425
1186	919.137878417969	0.00550619591953895
1187	919.154174804688	0.00608128075808223
1188	919.170471191406	0.0069052560841895
1189	919.186706542969	0.00789978338401685
1190	919.203002929688	0.00926810838829767
1191	919.219299316406	0.0099502155793844
1192	919.235534667969	0.0114675055000803
1193	919.251831054688	0.0134443299163458
1194	919.268127441406	0.0151189117626728
1195	919.284423828125	0.0166346611290131
1196	919.300659179688	0.0183579738773227
1197	919.316955566406	0.0195159664993559
1198	919.333251953125	0.0201656971203032
1199	919.349487304688	0.0213283176090642
1200	919.365783691406	0.0217297778233778
1201	919.382080078125	0.0225395762019514
1202	919.398376464844	0.0220105577896738
1203	919.414611816406	0.0215851659308675
1204	919.430908203125	0.0208744942663478
1205	919.447204589844	0.0200157846241964
1206	919.463439941406	0.0182901292412125
1207	919.479736328125	0.016318360713332
1208	919.496032714844	0.014232481169448
1209	919.512329101562	0.0120673396260522
1210	919.528564453125	0.0101032847234288
1211	919.544860839844	0.0082336039470297
1212	919.561157226562	0.00730304087016422
1213	919.577453613281	0.00624510333668637
1214	919.593688964844	0.00525841074098073
1215	919.609985351562	0.00511306738601497
1216	919.626281738281	0.00444249931344441
1217	919.642578125	0.00475175758516089
1218	919.658813476562	0.00491082061968048
1219	919.675109863281	0.00565617573580787
1220	919.69140625	0.00514382647039053
1221	919.707702636719	0.00559094838507609
1222	919.723937988281	0.00556712611208469
1223	919.740234375	0.00569195855289575
1224	919.756530761719	0.00517190216538855
1225	919.772827148438	0.00461915403360918
1226	919.789123535156	0.00435508164163931
1227	919.805358886719	0.00392477488095647
1228	919.821655273438	0.00339917029571279
1229	919.837951660156	0.00300217368157418
1230	919.854248046875	0.00268814159489721
1231	919.870483398438	0.00204750078301764
1232	919.886779785156	0.00149044138982236
1233	919.903076171875	0.00175160023270084
1234	919.919372558594	0.00231716374444369
1235	919.935668945312	0.00297926036949402
1236	919.951904296875	0.00342670350582881
1237	919.968200683594	0.00498412307383967
1238	919.984497070312	0.00541090410270441
1239	920.000793457031	0.00554716063323914
1240	920.01708984375	0.00496111674636618
1241	920.033325195312	0.00564511527154829
1242	920.049621582031	0.00626280681845202
1243	920.06591796875	0.00669113299842683
1244	920.082214355469	0.00696032005569827
1245	920.098510742188	0.00804710853547071
1246	920.114807128906	0.00982813497689902
1247	920.131042480469	0.0112621973844119
1248	920.147338867188	0.0127564018409455
1249	920.163635253906	0.0138774272858362
1250	920.179931640625	0.0147878084902134
1251	920.196228027344	0.0157293394410068
1252	920.212524414062	0.0162036270841177
1253	920.228759765625	0.0173715342678949
1254	920.245056152344	0.0177542248202032
1255	920.261352539062	0.0177282688925924
1256	920.277648925781	0.0173097053466094
1257	920.2939453125	0.0171995542991517
1258	920.310241699219	0.016156765526001
1259	920.326477050781	0.0156065115416069
1260	920.3427734375	0.0160761792265682
1261	920.359069824219	0.0180774230866571
1262	920.375366210938	0.0198023309196745
1263	920.391662597656	0.0218902402470068
1264	920.407958984375	0.0241425349689767
1265	920.424255371094	0.0266887466748771
1266	920.440551757812	0.0294684281097145
1267	920.456787109375	0.0314619662561279
1268	920.473083496094	0.0328901858374754
1269	920.489379882812	0.0328161283188372
1270	920.505676269531	0.0323692015229957
1271	920.52197265625	0.0312012063998101
1272	920.538269042969	0.0290432087528123
1273	920.554565429688	0.0264488073378541
1274	920.570861816406	0.0228841418310487
1275	920.587097167969	0.0192448405152545
1276	920.603393554688	0.0154251193613287
1277	920.619689941406	0.0118166608465497
1278	920.635986328125	0.00859156053508455
1279	920.652282714844	0.00651498833213898
1280	920.668579101562	0.00564616079106603
1281	920.684875488281	0.00461572501615165
1282	920.701171875	0.00331666348552087
1283	920.717468261719	0.00357539342155322
1284	920.733764648438	0.00335978634948309
1285	920.750061035156	0.0040573885924873
1286	920.766296386719	0.00480742248365605
1287	920.782592773438	0.00548775516952054
1288	920.798889160156	0.00626215506675482
1289	920.815185546875	0.00694557331234001
1290	920.831481933594	0.00761203035127521
1291	920.847778320312	0.00803946774262921
1292	920.864074707031	0.00836790618181747
1293	920.88037109375	0.00816248266510727
1294	920.896667480469	0.00821427662986757
1295	920.912963867188	0.00862537110070358
1296	920.929260253906	0.00847145543408344
1297	920.945556640625	0.00821761409272845
1298	920.961853027344	0.00829130820708826
1299	920.978149414062	0.00819691760771921
1300	920.994445800781	0.00810777138151372
1301	921.0107421875	0.00718560318963301
1302	921.026977539062	0.00686946687413231
1303	921.043273925781	0.00647160120462633
1304	921.0595703125	0.00556454803201801
1305	921.075866699219	0.0057680881118587
1306	921.092163085938	0.00675067951069484
1307	921.108459472656	0.00787082290297178
1308	921.124755859375	0.00922751998955166
1309	921.141052246094	0.0104235342941801
1310	921.157348632812	0.0112287914564278
1311	921.173645019531	0.0116984957952353
1312	921.18994140625	0.0124624270447822
1313	921.206237792969	0.0125490845414216
1314	921.222534179688	0.0131384557461867
1315	921.238830566406	0.0133497131841205
1316	921.255126953125	0.0138456367977018
1317	921.271423339844	0.0147073375649505
1318	921.287719726562	0.0159662751279422
1319	921.304016113281	0.016572303563688
1320	921.3203125	0.0174737923520249
1321	921.336608886719	0.0186392823620306
1322	921.352905273438	0.0196783245502418
1323	921.369201660156	0.0209711903047904
1324	921.385498046875	0.0228904431755282
1325	921.401794433594	0.0255452596977
1326	921.418090820312	0.0281871243307402
1327	921.434387207031	0.0292866182673973
1328	921.45068359375	0.02987599926738
1329	921.466979980469	0.0300903508025511
1330	921.483276367188	0.0293637372654584
1331	921.499572753906	0.0277026339279455
1332	921.515869140625	0.0255631842304331
1333	921.532165527344	0.0227449185852024
1334	921.548461914062	0.0201351411641849
1335	921.564758300781	0.0168221833239914
1336	921.5810546875	0.0140560422564209
1337	921.597351074219	0.0119196794135829
1338	921.613647460938	0.00987738376868237
1339	921.630004882812	0.00766083504631961
1340	921.646301269531	0.00659990909001156
1341	921.66259765625	0.00547452507034845
1342	921.678894042969	0.0048984249853562
1343	921.695190429688	0.00492866390212362
1344	921.711486816406	0.00476583788026015
1345	921.727783203125	0.0043593660469932
1346	921.744079589844	0.00421165361053902
1347	921.760375976562	0.00380425785788065
1348	921.776672363281	0.00398778171862235
1349	921.79296875	0.00431749313682792
1350	921.809265136719	0.00431319518356525
1351	921.825561523438	0.00451645876510724
1352	921.841857910156	0.00434654463932987
1353	921.858154296875	0.00426113550740969
1354	921.874450683594	0.00455291623573915
1355	921.890808105469	0.00461986433031856
1356	921.907104492188	0.00508003956143886
1357	921.923400878906	0.00613298356870981
1358	921.939697265625	0.00614287794041695
1359	921.955993652344	0.00647475502785829
1360	921.972290039062	0.00714773756548727
1361	921.988586425781	0.00703550194887431
1362	922.0048828125	0.00768227086016635
1363	922.021179199219	0.00774706542446094
1364	922.037475585938	0.00789451582909779
1365	922.053833007812	0.00805646157882526
1366	922.070129394531	0.00826806299889152
1367	922.08642578125	0.00789028822808511
1368	922.102722167969	0.00813581635485133
1369	922.119018554688	0.00833446573626455
1370	922.135314941406	0.00856395774157727
1371	922.151611328125	0.00908428263730603
1372	922.167907714844	0.00917560725323275
1373	922.184204101562	0.00931165155347743
1374	922.200561523438	0.0100105499784269
1375	922.216857910156	0.0106668875016865
1376	922.233154296875	0.0115135167869883
1377	922.249450683594	0.0126192125681714
1378	922.265747070312	0.0129976730777402
1379	922.282043457031	0.0132469088056312
1380	922.29833984375	0.0139812785594516
1381	922.314697265625	0.0143329084360199
1382	922.330993652344	0.0152029810874764
1383	922.347290039062	0.0158975668906215
1384	922.363586425781	0.016440415053483
1385	922.3798828125	0.0175911441219077
1386	922.396179199219	0.0185380138397912
1387	922.412475585938	0.019048788294378
1388	922.428833007812	0.0195466107935642
1389	922.445129394531	0.0199411151086393
1390	922.46142578125	0.0202844242561534
1391	922.477722167969	0.0206206398763513
1392	922.494018554688	0.0201596106556474
1393	922.510314941406	0.01931614985655
1394	922.526672363281	0.0185171018846526
1395	922.54296875	0.0174272209212367
1396	922.559265136719	0.0161563031045572
1397	922.575561523438	0.0149865445987583
1398	922.591857910156	0.0131472239211711
1399	922.608154296875	0.0112314169385255
1400	922.62451171875	0.0109532814112006
1401	922.640808105469	0.00983873127922116
1402	922.657104492188	0.00875008904129318
1403	922.673400878906	0.00816539272129507
1404	922.689697265625	0.0074924917563595
1405	922.7060546875	0.00763719216262366
1406	922.722351074219	0.00739946241244294
1407	922.738647460938	0.00663928194593964
1408	922.754943847656	0.00597902842871773
1409	922.771240234375	0.00589180522820734
1410	922.78759765625	0.00609387413486788
1411	922.803894042969	0.00641745765587169
1412	922.820190429688	0.00596168411199418
1413	922.836486816406	0.00610361386994983
1414	922.852844238281	0.00659898554264739
1415	922.869140625	0.00690560873369061
1416	922.885437011719	0.00713574687356845
1417	922.901733398438	0.00826860836713036
1418	922.918029785156	0.00879451533747514
1419	922.934387207031	0.00890190658693096
1420	922.95068359375	0.00958479679114197
1421	922.966979980469	0.00948431929997979
1422	922.983276367188	0.00967190025412817
1423	922.999633789062	0.009060384532567
1424	923.015930175781	0.00879552560881773
1425	923.0322265625	0.00884370537321679
1426	923.048522949219	0.00870005382593268
1427	923.064880371094	0.00831984987395813
1428	923.081176757812	0.00791960028200667
1429	923.097473144531	0.00797117501739034
1430	923.11376953125	0.00826053703408612
1431	923.130126953125	0.00831303838473376
1432	923.146423339844	0.0087488975063934
1433	923.162719726562	0.00973126346117315
1434	923.179016113281	0.0103456946347748
1435	923.195373535156	0.0102452256869619
1436	923.211669921875	0.0104658153931076
1437	923.227966308594	0.0113895855292296
1438	923.244323730469	0.0116181950677866
1439	923.260620117188	0.0125080409333523
1440	923.276916503906	0.0143848079634294
1441	923.293212890625	0.0159337324766043
1442	923.3095703125	0.0173028536915704
1443	923.325866699219	0.0179043362632015
1444	923.342163085938	0.0189579526959307
1445	923.358520507812	0.0197429419981751
1446	923.374816894531	0.0195437882244508
1447	923.39111328125	0.0195207379717572
1448	923.407409667969	0.0193444079844137
1449	923.423767089844	0.0193636115724786
1450	923.440063476562	0.0186938229120043
1451	923.456359863281	0.017553088457883
1452	923.472717285156	0.0168018800315636
1453	923.489013671875	0.0152861171634264
1454	923.505310058594	0.0139409075669161
1455	923.521667480469	0.0122983883252954
1456	923.537963867188	0.0109272732787386
1457	923.554260253906	0.0104079933701103
1458	923.570617675781	0.00971199425947827
1459	923.5869140625	0.00921615485807614
1460	923.603210449219	0.00896211204690268
1461	923.619567871094	0.00826302999854804
1462	923.635864257812	0.00727064885322925
1463	923.652160644531	0.00615058492123863
1464	923.668518066406	0.00518195271716945
1465	923.684814453125	0.00407885272087662
1466	923.701110839844	0.00328725050021367
1467	923.717468261719	0.00354918529181935
1468	923.733764648438	0.00369022362148818
1469	923.750061035156	0.00400674855736231
1470	923.766418457031	0.00401763791294667
1471	923.78271484375	0.00402174216517676
1472	923.799011230469	0.00454675625691653
1473	923.815368652344	0.00547208971521483
1474	923.831665039062	0.00649580793215914
1475	923.848022460938	0.00700478574231893
1476	923.864318847656	0.00778948546923789
1477	923.880615234375	0.00918638388208164
1478	923.89697265625	0.00945048445454954
1479	923.913269042969	0.00954557497450144
1480	923.929565429688	0.00940719844144395
1481	923.945922851562	0.00881483880022334
1482	923.962219238281	0.00819163903148479
1483	923.978576660156	0.0081633668212249
1484	923.994873046875	0.00811042283286283
1485	924.011169433594	0.0078267862844795
1486	924.027526855469	0.0085405569280821
1487	924.043823242188	0.00736221707853113
1488	924.060119628906	0.00762015523691795
1489	924.076477050781	0.00752249370376397
1490	924.0927734375	0.00766138556783108
1491	924.109130859375	0.009359302531707
1492	924.125427246094	0.0120105237291218
1493	924.141723632812	0.0151607561858805
1494	924.158081054688	0.0182712045044023
1495	924.174377441406	0.0203506299786483
1496	924.190734863281	0.0220004379597407
1497	924.20703125	0.0234482357940349
1498	924.223388671875	0.0237419553886191
1499	924.239685058594	0.023392326539162
1500	924.255981445312	0.022270742447395
1501	924.272338867188	0.0228528289536931
1502	924.288635253906	0.0237596748015423
1503	924.304992675781	0.0243827811587884
1504	924.3212890625	0.0246530648006135
1505	924.337646484375	0.0244924962979906
1506	924.353942871094	0.0236981413089027
1507	924.370239257812	0.0217386039611733
1508	924.386596679688	0.0216495893623745
1509	924.402893066406	0.0209560862005844
1510	924.419250488281	0.0219579274716045
1511	924.435546875	0.0237249402008205
1512	924.451904296875	0.0243070333123054
1513	924.468200683594	0.0242442358176389
1514	924.484558105469	0.0229144810433253
1515	924.500854492188	0.0205762175882284
1516	924.517211914062	0.017934168855281
1517	924.533508300781	0.0153106249765277
1518	924.5498046875	0.0123179124528516
1519	924.566162109375	0.00926351743037056
1520	924.582458496094	0.007379240436917
1521	924.598815917969	0.00698706299942045
1522	924.615112304688	0.00528660086272631
1523	924.631469726562	0.00449256304785501
1524	924.647766113281	0.00408681759793563
1525	924.664123535156	0.00358423071439956
1526	924.680419921875	0.00365621726598572
1527	924.69677734375	0.00413592512340801
1528	924.713073730469	0.00535304834836256
1529	924.729431152344	0.00688135964959284
1530	924.745727539062	0.00858762601097908
1531	924.762084960938	0.00941337478671279
1532	924.778381347656	0.00953902835608444
1533	924.794738769531	0.00985990703175152
1534	924.81103515625	0.00998710369793008
1535	924.827392578125	0.0104874794912545
1536	924.843688964844	0.0107636404048607
1537	924.860046386719	0.0105765659705614
1538	924.876342773438	0.0111700843986616
1539	924.892700195312	0.0116855745416977
1540	924.908996582031	0.0123040754903494
1541	924.925354003906	0.0130977547959989
1542	924.941650390625	0.0129023564241994
1543	924.9580078125	0.013584391587739
1544	924.974304199219	0.0135943970113773
1545	924.990661621094	0.0132407841302779
1546	925.006958007812	0.0133220338876021
1547	925.023315429688	0.0129940202948829
1548	925.039672851562	0.0128103448649551
1549	925.055969238281	0.0115250200697606
1550	925.072326660156	0.0111038679861841
1551	925.088623046875	0.0108619036125551
1552	925.10498046875	0.00974682458561948
1553	925.121276855469	0.00929544919698504
1554	925.137634277344	0.00922588942613781
1555	925.153930664062	0.00993075346018136
1556	925.170288085938	0.0101739250672051
1557	925.186584472656	0.0102261894117464
1558	925.202941894531	0.011197215449621
1559	925.219299316406	0.011191499353651
1560	925.235595703125	0.011360037236474
1561	925.251953125	0.0122018395866066
1562	925.268249511719	0.0118167781773189
1563	925.284606933594	0.0126777029926369
1564	925.300903320312	0.0136666200271124
1565	925.317260742188	0.0146305556216036
1566	925.333618164062	0.0159038299784385
1567	925.349914550781	0.018122388616148
1568	925.366271972656	0.0198357686403323
1569	925.382568359375	0.0214735876073431
1570	925.39892578125	0.0240119720492878
1571	925.415283203125	0.0248432936045968
1572	925.431579589844	0.0248992671951504
1573	925.447937011719	0.0257478608780237
1574	925.464233398438	0.0256934238901189
1575	925.480590820312	0.0248485258742298
1576	925.496948242188	0.0230216435696682
1577	925.513244628906	0.0217940066813487
1578	925.529602050781	0.0197203955108577
1579	925.5458984375	0.0170894828500877
1580	925.562255859375	0.0156558284054191
1581	925.57861328125	0.014176528999447
1582	925.594909667969	0.0124853511849532
1583	925.611267089844	0.0117681398242511
1584	925.627563476562	0.0108627979425613
1585	925.643920898438	0.00955682825835085
1586	925.660278320312	0.00873691764264646
1587	925.676574707031	0.00869698216823809
1588	925.692932128906	0.00759857607243089
1589	925.709289550781	0.0075213237542341
1590	925.7255859375	0.00697405181974862
1591	925.741943359375	0.00518356921755718
1592	925.75830078125	0.00504617847714347
1593	925.774597167969	0.00473545991975267
1594	925.790954589844	0.0043093961876976
1595	925.807250976562	0.0044094841290036
1596	925.823608398438	0.00498977122469338
1597	925.839965820312	0.00647309012622975
1598	925.856262207031	0.00713819174638927
1599	925.872619628906	0.0080373783636443
1600	925.888977050781	0.00960242857274637
1601	925.9052734375	0.00997793195084945
1602	925.921630859375	0.0105850540123434
1603	925.93798828125	0.0106290148960931
1604	925.954284667969	0.0102939378320995
1605	925.970642089844	0.00999124410776678
1606	925.986999511719	0.00984337438748098
1607	926.003295898438	0.00930875546114403
1608	926.019653320312	0.00876241782473187
1609	926.036010742188	0.00814329483879973
1610	926.052307128906	0.00718461074180238
1611	926.068664550781	0.00560108302135707
1612	926.085021972656	0.0055300110840205
1613	926.101379394531	0.0055277151065034
1614	926.11767578125	0.00643647059874866
1615	926.134033203125	0.00741091790359759
1616	926.150390625	0.00864967560972388
1617	926.166687011719	0.0101262195093902
1618	926.183044433594	0.0111685195479239
1619	926.199401855469	0.0121503707138979
1620	926.215698242188	0.0128420067523265
1621	926.232055664062	0.01325884741714
1622	926.248413085938	0.0149309276184632
1623	926.264770507812	0.0156546395332995
1624	926.281066894531	0.0165930074972352
1625	926.297424316406	0.0172852622640731
1626	926.313781738281	0.0173955437118709
1627	926.330078125	0.0174342735533971
1628	926.346435546875	0.0173733870759912
1629	926.36279296875	0.0169559759060659
1630	926.379150390625	0.0165706406996779
1631	926.395446777344	0.0163629509475248
1632	926.411804199219	0.0171742570463902
1633	926.428161621094	0.0178606560983382
1634	926.444519042969	0.0175336126308632
1635	926.460815429688	0.0175100471119305
1636	926.477172851562	0.0176397635036431
1637	926.493530273438	0.0168772427988694
1638	926.509887695312	0.0159685354419266
1639	926.526184082031	0.0148032288577941
1640	926.542541503906	0.0141002335915204
1641	926.558898925781	0.013811436298775
1642	926.575256347656	0.0133656579080862
1643	926.591552734375	0.0119406699753579
1644	926.60791015625	0.010735889447984
1645	926.624267578125	0.00964090375651274
1646	926.640625	0.00877136857270397
1647	926.656921386719	0.00840423740362144
1648	926.673278808594	0.00832639802600241
1649	926.689636230469	0.00837840033378615
1650	926.705993652344	0.0079616165991821
1651	926.722351074219	0.0083969764711695
1652	926.738647460938	0.00854489699823362
1653	926.755004882812	0.00814446011750595
1654	926.771362304688	0.00757069633260656
1655	926.787719726562	0.00856274271876946
1656	926.804016113281	0.00832545789579963
1657	926.820373535156	0.00803389261110481
1658	926.836730957031	0.00783392670039434
1659	926.853088378906	0.00793404617004855
1660	926.869445800781	0.00844281314495266
1661	926.8857421875	0.00826382031105674
1662	926.902099609375	0.00836640894303318
1663	926.91845703125	0.00826421167525673
1664	926.934814453125	0.00808182810596664
1665	926.951171875	0.00800492164021896
1666	926.967529296875	0.00793757686329901
1667	926.983825683594	0.00756767954142558
1668	927.000183105469	0.00743248495323779
1669	927.016540527344	0.00653181064204646
1670	927.032897949219	0.00615173757033183
1671	927.049255371094	0.00628918066675669
1672	927.065551757812	0.00511618021294908
1673	927.081909179688	0.00430309700543809
1674	927.098266601562	0.00402325978425308
1675	927.114624023438	0.00500668010697479
1676	927.130981445312	0.00547937028624035
1677	927.147338867188	0.00709565398024129
1678	927.163696289062	0.00867523740093142
1679	927.179992675781	0.0111951705423128
1680	927.196350097656	0.01306003648022
1681	927.212707519531	0.0150633796189519
1682	927.229064941406	0.0166445069941607
1683	927.245422363281	0.0174737248236738
1684	927.261779785156	0.0176546605798238
1685	927.278076171875	0.0177717549027369
1686	927.29443359375	0.0183431416465995
1687	927.310791015625	0.0184358723067777
1688	927.3271484375	0.0184968375357691
1689	927.343505859375	0.0182777642974975
1690	927.35986328125	0.0186203110542374
1691	927.376220703125	0.0179833398557761
1692	927.392578125	0.0173019580662643
1693	927.408874511719	0.0176953936252633
1694	927.425231933594	0.0181952324133439
1695	927.441589355469	0.0192486717073643
1696	927.457946777344	0.0199036430072008
1697	927.474304199219	0.0209666440263351
1698	927.490661621094	0.0216182236644577
1699	927.507019042969	0.0218333998382275
1700	927.523376464844	0.0216087806733903
1701	927.539733886719	0.0212580208017892
1702	927.556030273438	0.0200344545386741
1703	927.572387695312	0.0184287652618308
1704	927.588745117188	0.0167441232648166
1705	927.605102539062	0.0154662772885527
1706	927.621459960938	0.0144962279177584
1707	927.637817382812	0.012816213145337
1708	927.654174804688	0.011605911485178
1709	927.670532226562	0.010410721963732
1710	927.686889648438	0.0095797684005052
1711	927.703247070312	0.00841141158437015
1712	927.719604492188	0.00796011461094654
1713	927.735961914062	0.00737404149033921
1714	927.752258300781	0.00730456019916901
1715	927.768615722656	0.0073720140901169
1716	927.784973144531	0.0077451056018384
1717	927.801330566406	0.00829584263619657
1718	927.817687988281	0.00861157025135434
1719	927.834045410156	0.0086907455665243
1720	927.850402832031	0.00925937228324858
1721	927.866760253906	0.00894069635806726
1722	927.883117675781	0.00845362809370151
1723	927.899475097656	0.00748790373275091
1724	927.915832519531	0.00659527397523787
1725	927.932189941406	0.00568999933630308
1726	927.948547363281	0.00551165386489686
1727	927.964904785156	0.0059294696415164
1728	927.981262207031	0.00657366101746895
1729	927.997619628906	0.0065880742001899
1730	928.013977050781	0.0067733487994399
1731	928.030334472656	0.00637695744205342
1732	928.046691894531	0.00679415905828824
1733	928.063049316406	0.00699578045721982
1734	928.079406738281	0.00789564853054385
1735	928.095764160156	0.00812903725941314
1736	928.112121582031	0.00934718784352009
1737	928.128479003906	0.0107204699118742
1738	928.144775390625	0.0121227436639984
1739	928.1611328125	0.0132545396002633
1740	928.177490234375	0.0145763185451666
1741	928.19384765625	0.0153263007957038
1742	928.210205078125	0.0154964685335222
1743	928.2265625	0.0154482801627792
1744	928.242919921875	0.0156921592174099
1745	928.25927734375	0.0162293386216529
1746	928.275634765625	0.0177667006466558
1747	928.2919921875	0.0195816338000286
1748	928.308349609375	0.0214311101389557
1749	928.324768066406	0.0235495220836306
1750	928.341125488281	0.0252518865206048
1751	928.357482910156	0.0271618124206818
1752	928.373840332031	0.0286856069626703
1753	928.390197753906	0.0300743168351108
1754	928.406555175781	0.0314183075982085
1755	928.422912597656	0.0320236506340582
1756	928.439270019531	0.0325139565796925
1757	928.455627441406	0.032853448899443
1758	928.471984863281	0.0324049482419941
1759	928.488342285156	0.0305590306426759
1760	928.504699707031	0.0282091680206901
1761	928.521057128906	0.0249991430154118
1762	928.537414550781	0.0214403043355819
1763	928.553771972656	0.0176991938162892
1764	928.570129394531	0.0144330394168576
1765	928.586486816406	0.0113935682438482
1766	928.602844238281	0.00929629808619453
1767	928.619201660156	0.00805672298989048
1768	928.635559082031	0.00687513034354114
1769	928.651916503906	0.00583417365304377
1770	928.668273925781	0.00548005249384803
1771	928.684631347656	0.00478760281105863
1772	928.700988769531	0.00411766817824902
1773	928.717346191406	0.00434891465151119
1774	928.733764648438	0.00410273950922922
1775	928.750122070312	0.00412179915216
1776	928.766479492188	0.00370908213136482
1777	928.782836914062	0.00407880762135961
1778	928.799194335938	0.00373826006579451
1779	928.815551757812	0.00369718094756809
1780	928.831909179688	0.00417238515799176
1781	928.848266601562	0.00424449432090397
1782	928.864624023438	0.00472031620544115
1783	928.880981445312	0.00504871699867128
1784	928.897338867188	0.0055936241641201
1785	928.913757324219	0.00595070810689967
1786	928.930114746094	0.00607247426331162
1787	928.946472167969	0.00639254957618238
1788	928.962829589844	0.00603627721725429
1789	928.979187011719	0.00599366032614645
1790	928.995544433594	0.00591341799711379
1791	929.011901855469	0.00523177135100802
1792	929.028259277344	0.00565331697491875
1793	929.044616699219	0.00552465477597006
1794	929.060974121094	0.0050946744341217
1795	929.077392578125	0.00505699471273168
1796	929.09375	0.00497613817041379
1797	929.110107421875	0.00567433148190606
1798	929.12646484375	0.0066544145412923
1799	929.142822265625	0.00793519980946638
1800	929.1591796875	0.00905715346040194
1801	929.175537109375	0.0101698547659925
1802	929.191955566406	0.0116171844275751
1803	929.208312988281	0.0134586653154885
1804	929.224670410156	0.0142213201033199
1805	929.241027832031	0.0150475079406275
1806	929.257385253906	0.0155217980363727
1807	929.273742675781	0.0161428923836015
1808	929.290100097656	0.0167436323710137
1809	929.306518554688	0.0176284202249898
1810	929.322875976562	0.0186094335146155
1811	929.339233398438	0.0194713997054955
1812	929.355590820312	0.0203722267089025
1813	929.371948242188	0.0199478053596388
1814	929.388305664062	0.0193469728656803
1815	929.404724121094	0.0193142361528506
1816	929.421081542969	0.018985115910224
1817	929.437438964844	0.0190085111588211
1818	929.453796386719	0.0188376073532195
1819	929.470153808594	0.0181809539408174
1820	929.486511230469	0.0178021809327503
1821	929.5029296875	0.0168614804769871
1822	929.519287109375	0.0160139214958546
1823	929.53564453125	0.0151870261470442
1824	929.552001953125	0.0134956514501788
1825	929.568359375	0.0124827842449692
1826	929.584777832031	0.0111867951853345
1827	929.601135253906	0.0102060036177767
1828	929.617492675781	0.00968690634013815
1829	929.633850097656	0.00975811044065561
1830	929.650207519531	0.00974172619308302
1831	929.666625976562	0.00861073948636551
1832	929.682983398438	0.00839758894379692
1833	929.699340820312	0.00722342520631901
1834	929.715698242188	0.00697943423083079
1835	929.732055664062	0.00698340697041065
1836	929.748474121094	0.00728839105615293
1837	929.764831542969	0.00792646066154316
1838	929.781188964844	0.00772009762927904
1839	929.797546386719	0.0077629319137279
1840	929.813903808594	0.00816044138162659
1841	929.830322265625	0.00810088356294556
1842	929.8466796875	0.0084172813932576
1843	929.863037109375	0.00918889597747873
1844	929.87939453125	0.00976775363999502
1845	929.895812988281	0.0101017317952606
1846	929.912170410156	0.00965511886596339
1847	929.928527832031	0.0090330192452588
1848	929.944885253906	0.008600285651947
1849	929.961303710938	0.00780979356106577
1850	929.977661132812	0.00677627333834093
1851	929.994018554688	0.00529709714631421
1852	930.010375976562	0.00431724150015338
1853	930.026794433594	0.00327385289691877
1854	930.043151855469	0.00295215026973836
1855	930.059509277344	0.00283893450774952
1856	930.075866699219	0.00369845238612675
1857	930.09228515625	0.00388563110238078
1858	930.108642578125	0.00349299521382681
1859	930.125	0.00461435626520059
1860	930.141418457031	0.00602161636730516
1861	930.157775878906	0.00786435480048063
1862	930.174133300781	0.00996153424665987
1863	930.190490722656	0.0131905874924355
1864	930.206909179688	0.0157346574740659
1865	930.223266601562	0.0165198511798221
1866	930.239624023438	0.0173084382576635
1867	930.256042480469	0.0178265475091454
1868	930.272399902344	0.0182965451266969
1869	930.288757324219	0.0187757952248967
1870	930.305114746094	0.0196057112067391
1871	930.321533203125	0.0207440396169051
1872	930.337890625	0.0213114974088484
1873	930.354248046875	0.0222863679740632
1874	930.370666503906	0.0234651001040831
1875	930.387023925781	0.0237370996248217
1876	930.403381347656	0.0232124704958562
1877	930.419799804688	0.0223624662134822
1878	930.436157226562	0.0217434637420926
1879	930.452514648438	0.0219025858346272
1880	930.468933105469	0.0218745023252064
1881	930.485290527344	0.0215759410053266
1882	930.501647949219	0.0204548444378464
1883	930.518005371094	0.0203999298723593
1884	930.534423828125	0.018766869550037
1885	930.55078125	0.0168041162813443
1886	930.567138671875	0.0148691208886768
1887	930.583557128906	0.0132820146458061
1888	930.599914550781	0.0122352478819251
1889	930.616271972656	0.011281313391466
1890	930.632690429688	0.0110715789347752
1891	930.649047851562	0.010989835568115
1892	930.665466308594	0.010266595158614
1893	930.681823730469	0.0105879477487961
1894	930.698181152344	0.010793954907819
1895	930.714599609375	0.0100167431189015
1896	930.73095703125	0.00980115111119376
1897	930.747314453125	0.00975055970509998
1898	930.763732910156	0.0100040639283804
1899	930.780090332031	0.0102541755081813
1900	930.796447753906	0.0104049792166177
1901	930.812866210938	0.0101637905593533
1902	930.829223632812	0.0102899219985483
1903	930.845642089844	0.010717372424553
1904	930.861999511719	0.010839495357176
1905	930.878356933594	0.0107845894308813
1906	930.894775390625	0.00999843840248786
1907	930.9111328125	0.009947542652268
1908	930.927490234375	0.00934366415596206
1909	930.943908691406	0.00842736382213149
1910	930.960266113281	0.0081229545807489
1911	930.976684570312	0.007188767038132
1912	930.993041992188	0.00701450874156032
1913	931.009399414062	0.00715236383545087
1914	931.025817871094	0.00685258234284644
1915	931.042175292969	0.00675696992097174
1916	931.05859375	0.00622372091157165
1917	931.074951171875	0.00603496861159412
1918	931.09130859375	0.00648031322946759
1919	931.107727050781	0.00639580523584198
1920	931.124084472656	0.00638994325843833
1921	931.140502929688	0.00725472949371404
1922	931.156860351562	0.00853371451573278
1923	931.173278808594	0.00941052968892365
1924	931.189636230469	0.0109831242232156
1925	931.205993652344	0.0118744355872989
1926	931.222412109375	0.0130282067498304
1927	931.23876953125	0.0143938573001298
1928	931.255187988281	0.0158094713383785
1929	931.271545410156	0.0173543102201064
1930	931.287963867188	0.0184426994324614
1931	931.304321289062	0.0193330877848163
1932	931.320678710938	0.0207764605742734
1933	931.337097167969	0.0216794946507376
1934	931.353454589844	0.0227277916933704
1935	931.369873046875	0.0236724622233328
1936	931.38623046875	0.0243500482620162
1937	931.402648925781	0.0258908808016571
1938	931.419006347656	0.0257280437479562
1939	931.435424804688	0.0250708215936335
1940	931.451782226562	0.0243926280570604
1941	931.468200683594	0.0241033425385672
1942	931.484558105469	0.0223965942410692
1943	931.5009765625	0.0207660238711689
1944	931.517333984375	0.0190521828882413
1945	931.53369140625	0.0171554533025293
1946	931.550109863281	0.0150267983315662
1947	931.566467285156	0.012983881985206
1948	931.582885742188	0.0109940132776751
1949	931.599243164062	0.00945751099508775
1950	931.615661621094	0.0076465223513296
1951	931.632019042969	0.0064961531554557
1952	931.6484375	0.00543830849496852
1953	931.664794921875	0.00545497286643295
1954	931.681213378906	0.00503369230690677
1955	931.697570800781	0.00556355586962429
1956	931.713989257812	0.0063096172313914
1957	931.730346679688	0.00733139935896201
1958	931.746765136719	0.00758708567683197
1959	931.763122558594	0.00794454808615448
1960	931.779541015625	0.00817957146208397
1961	931.7958984375	0.00843926788373664
1962	931.812316894531	0.00832763649050853
1963	931.828674316406	0.00861601602517677
1964	931.845092773438	0.00833753417702032
1965	931.861450195312	0.00806614581297887
1966	931.877868652344	0.00727384959684972
1967	931.894287109375	0.00687570446394774
1968	931.91064453125	0.00674094433908565
1969	931.927062988281	0.00635791220479694
1970	931.943420410156	0.00588513276547676
1971	931.959838867188	0.00516161399043709
1972	931.976196289062	0.00447510546923237
1973	931.992614746094	0.00414573865677493
1974	932.008972167969	0.00351381991829502
1975	932.025390625	0.00340095937206126
1976	932.041748046875	0.00288192038022062
1977	932.058166503906	0.0033356142363267
1978	932.074523925781	0.00412609524862753
1979	932.090942382812	0.00452304199502402
1980	932.107360839844	0.00566357194910961
1981	932.123718261719	0.00743017917448919
1982	932.14013671875	0.00953850803553483
1983	932.156494140625	0.011417378131709
1984	932.172912597656	0.0137971107515975
1985	932.189270019531	0.0155297941366105
1986	932.205688476562	0.0169389535794878
1987	932.222106933594	0.0183237484057039
1988	932.238464355469	0.0197837965845422
1989	932.2548828125	0.0213422284707102
1990	932.271240234375	0.0217842078915789
1991	932.287658691406	0.0215627921077084
1992	932.304016113281	0.0208368141871175
1993	932.320434570312	0.0203711365797581
1994	932.336853027344	0.0203434053681157
1995	932.353210449219	0.0194900540934747
1996	932.36962890625	0.0198669608520285
1997	932.385986328125	0.0208061033964381
1998	932.402404785156	0.0214972831354823
1999	932.418823242188	0.0215673201454155
[truncated: 122,226 more rows]
